# Supplementary material for: Topological characteristics of international business cycle synchronization: A network analysis of the BRI economies
Source: PLoS One. 2022 Jun 28;17(6):e0270333. doi: 10.1371/journal.pone.0270333 (PMC9239471; doi:10.1371/journal.pone.0270333)
Supplement: S1 Data — These data sheets contain the original data on GDP constant 2010 US$, and the matrices data of undirected and unweighted quasi-correlation coefficient for the period of 2000–2013 and 2014–2019. (XLSX) [file pone.0270333.s002.xlsx]

## Sheet: WB-GDP
Country Code	2000年	2001年	2002年	2003年	2004年	2005年	2006年	2007年	2008年	2009年	2010年	2011年	2012年	2013年	2014年	2015年	2016年	2017年	2018年	2019年	2020年
ABW	2.5818e+09	2.50509e+09	2.42308e+09	2.47095e+09	2.66644e+09	2.69882e+09	2.72718e+09	2.77627e+09	2.77376e+09	2.48196e+09	2.3905e+09	2.47288e+09	2.43901e+09	2.5414e+09	2.54903e+09	2.69432e+09	2.7509e+09	2.80592e+09
AFG			7.46511e+09	8.12445e+09	8.23934e+09	9.1646e+09	9.65558e+09	1.09906e+10	1.1422e+10	1.38652e+10	1.58566e+10	1.59242e+10	1.79549e+10	1.89605e+10	1.94771e+10	1.97597e+10	2.02064e+10	2.07412e+10	2.09879e+10	2.18089e+10
AGO	3.61554e+10	3.76761e+10	4.28248e+10	4.41052e+10	4.89359e+10	5.62905e+10	6.27907e+10	7.15877e+10	7.95813e+10	8.02647e+10	8.37995e+10	8.6709e+10	9.41158e+10	9.87789e+10	1.03543e+11	1.0452e+11	1.01823e+11	1.01673e+11	9.96359e+10	9.90135e+10
ALB	6.93371e+09	7.50852e+09	7.8494e+09	8.28347e+09	8.73989e+09	9.2232e+09	9.76738e+09	1.03515e+10	1.11278e+10	1.15006e+10	1.19269e+10	1.22305e+10	1.24039e+10	1.25282e+10	1.27505e+10	1.30334e+10	1.34654e+10	1.39774e+10	1.45464e+10	1.48723e+10
AND	2.64041e+09	2.85479e+09	2.98458e+09	3.24407e+09	3.50799e+09	3.69735e+09	3.87514e+09	3.93533e+09	3.71656e+09	3.51948e+09	3.44997e+09	3.44969e+09	3.27809e+09	3.16179e+09	3.24098e+09	3.28746e+09	3.40941e+09	3.42121e+09	3.47557e+09	3.53984e+09
ARB	1.36544e+12	1.3868e+12	1.3947e+12	1.46888e+12	1.60657e+12	1.69891e+12	1.80936e+12	1.89122e+12	2.00112e+12	2.00952e+12	2.10333e+12	2.18218e+12	2.32757e+12	2.40408e+12	2.4643e+12	2.54423e+12	2.63346e+12	2.65507e+12	2.71028e+12	2.7506e+12
ARE	1.98234e+11	2.01008e+11	2.05899e+11	2.24019e+11	2.4545e+11	2.57367e+11	2.82685e+11	2.91687e+11	3.00997e+11	2.85216e+11	2.89787e+11	3.0987e+11	3.23767e+11	3.40128e+11	3.547e+11	3.72811e+11	3.84222e+11	3.93342e+11	3.98022e+11	4.047e+11
ARG	3.0323e+11	2.89861e+11	2.58282e+11	2.81106e+11	3.06489e+11	3.33618e+11	3.60465e+11	3.92935e+11	4.08877e+11	3.84677e+11	4.23627e+11	4.49062e+11	4.44453e+11	4.55143e+11	4.43707e+11	4.55825e+11	4.46343e+11	4.58923e+11	4.4715e+11	4.37813e+11
ARM	4.30673e+09	4.72018e+09	5.34324e+09	6.0913e+09	6.73088e+09	7.66647e+09	8.67845e+09	9.8674e+09	1.05482e+10	9.06094e+09	9.26028e+09	9.69552e+09	1.03936e+10	1.07366e+10	1.11231e+10	1.1479e+10	1.1502e+10	1.23646e+10	1.30076e+10	1.39962e+10
ASM			6.23366e+08	6.28441e+08	6.31824e+08	6.29286e+08	6.03066e+08	6.14907e+08	5.98837e+08	5.73463e+08	576000000	5.77692e+08	5.52317e+08	5.37093e+08	5.42167e+08	5.4978e+08	5.34555e+08	5.0326e+08	5.14256e+08
ATG	9.97675e+08	9.52301e+08	9.62085e+08	1.02055e+09	1.0794e+09	1.14928e+09	1.29533e+09	1.416e+09	1.41579e+09	1.24643e+09	1148700000	1.1262e+09	1.16419e+09	1.15719e+09	1.20112e+09	1.24706e+09	1.31562e+09	1.35701e+09	1.45728e+09	1.52517e+09
AUS	8.49137e+11	8.65533e+11	9.00166e+11	9.27045e+11	9.6464e+11	9.9555e+11	1.02337e+12	1.06271e+12	1.10159e+12	1.12292e+12	1.14614e+12	1.17437e+12	1.22038e+12	1.25192e+12	1.28364e+12	1.31178e+12	1.34813e+12	1.37914e+12	1.41982e+12	1.4505e+12
AUT	3.36495e+11	3.40759e+11	3.46387e+11	3.49648e+11	3.59212e+11	3.67273e+11	3.79958e+11	3.94121e+11	3.99877e+11	3.84823e+11	3.91893e+11	4.03347e+11	4.06092e+11	4.06195e+11	4.08881e+11	4.13029e+11	4.21246e+11	4.31354e+11	4.42484e+11	4.48762e+11
AZE	1.33511e+10	1.46728e+10	1.60578e+10	1.7697e+10	1.93346e+10	2.47409e+10	3.32682e+10	4.17393e+10	4.61601e+10	5.04849e+10	5.29027e+10	5.20705e+10	5.32176e+10	5.63274e+10	5.79032e+10	5.85109e+10	5.67183e+10	5.68055e+10	5.76578e+10	5.8937e+10
BDI	1.46208e+09	1.49213e+09	1.55848e+09	1.53941e+09	1.61382e+09	1.62834e+09	1.7165e+09	1.77575e+09	1.86208e+09	1.93308e+09	2.03214e+09	2.11408e+09	2.20809e+09	2.31682e+09	2.41507e+09	2.32088e+09	2.30696e+09	2.31849e+09	2.35582e+09	2.39922e+09
BEL	4.05833e+11	4.10295e+11	4.17298e+11	4.2163e+11	4.36687e+11	4.46826e+11	4.58231e+11	4.75079e+11	4.77202e+11	4.67559e+11	4.80952e+11	4.89101e+11	4.92717e+11	4.9498e+11	5.02793e+11	5.13057e+11	5.19556e+11	5.27911e+11	5.37479e+11	5.46851e+11
BEN	6.52084e+09	6.86861e+09	7.18752e+09	7.43503e+09	7.76438e+09	7.89739e+09	8.20884e+09	8.70025e+09	9.12627e+09	9.33793e+09	9.53534e+09	9.81795e+09	1.02903e+10	1.10303e+10	1.17316e+10	1.19402e+10	1.2339e+10	1.30388e+10	1.3912e+10	1.48672e+10
BFA	5.68157e+09	6.05731e+09	6.32099e+09	6.81418e+09	7.11935e+09	7.73602e+09	8.21977e+09	8.55771e+09	9.05406e+09	9.32224e+09	1.01096e+10	1.07791e+10	1.14747e+10	1.21394e+10	1.26646e+10	1.31612e+10	1.39454e+10	1.48105e+10	1.58074e+10	1.67083e+10
BGD	6.70135e+10	7.04159e+10	7.31151e+10	7.65804e+10	8.05929e+10	8.58604e+10	9.15889e+10	9.80538e+10	1.03951e+11	1.09195e+11	1.15279e+11	1.22731e+11	1.30735e+11	1.38597e+11	1.46997e+11	1.5663e+11	1.67771e+11	1.79992e+11	1.94146e+11	2.09974e+11
BGR	3.25554e+10	3.37981e+10	3.58101e+10	3.7655e+10	4.00807e+10	4.29479e+10	4.58693e+10	4.8877e+10	5.18514e+10	5.01015e+10	5.03818e+10	5.15681e+10	5.1752e+10	5.19206e+10	5.28995e+10	5.50101e+10	5.71118e+10	5.91122e+10	6.09403e+10	6.31916e+10
BHR	1.52563e+10	1.56363e+10	1.61599e+10	1.71774e+10	1.83766e+10	1.96205e+10	2.08893e+10	2.26219e+10	2.40346e+10	2.46451e+10	2.57133e+10	2.62233e+10	2.72009e+10	2.86744e+10	2.99218e+10	3.06655e+10	3.17566e+10	3.31193e+10	3.37086e+10	3.43218e+10
BHS	9.40969e+09	9.65671e+09	9.91789e+09	9.79248e+09	9.87892e+09	1.02143e+10	1.04714e+10	1.06229e+10	1.03761e+10	9.9428e+09	10095760000	1.01577e+10	1.04712e+10	1.01907e+10	1.02981e+10	1.03219e+10	1.04709e+10	1.07972e+10	1.11239e+10	1.12594e+10
BIH	1.131e+10	1.18077e+10	1.24335e+10	1.29308e+10	1.37196e+10	1.49213e+10	1.57292e+10	1.66507e+10	1.75569e+10	1.70294e+10	1.71768e+10	1.73416e+10	1.71991e+10	1.76032e+10	1.78063e+10	1.83564e+10	1.89346e+10	1.95351e+10	2.02657e+10	2.08085e+10
BLR	2.80285e+10	2.93529e+10	3.08338e+10	3.30055e+10	3.67846e+10	4.02423e+10	4.42666e+10	4.80735e+10	5.2977e+10	5.30829e+10	5.72225e+10	6.03003e+10	6.13177e+10	6.1933e+10	6.30022e+10	6.05895e+10	5.90587e+10	6.05542e+10	6.24611e+10	6.32245e+10
BLZ	9.55513e+08	1.0003e+09	1.04761e+09	1.1454e+09	1.20023e+09	1.22366e+09	1.28263e+09	1.28918e+09	1.33414e+09	1.33706e+09	1377200000	1.40367e+09	1.43755e+09	1.45627e+09	1.50921e+09	1.55221e+09	1.55353e+09	1.58259e+09	1.61549e+09	1.61991e+09
BMU	5.9274e+09	6.3555e+09	6.26158e+09	6.47515e+09	6.62545e+09	6.73637e+09	7.10983e+09	7.34766e+09	7.21056e+09	6.80484e+09	6634526000	6.38621e+09	6.0474e+09	6.03049e+09	5.8073e+09	5.85233e+09	5.81387e+09	6.02384e+09	5.99776e+09	6.02535e+09
BOL	1.34811e+10	1.37081e+10	1.40489e+10	1.44298e+10	1.5032e+10	1.56966e+10	1.64496e+10	1.72004e+10	1.8258e+10	1.88709e+10	1.96496e+10	2.06722e+10	2.17311e+10	2.3208e+10	2.44752e+10	2.5664e+10	2.67583e+10	2.78809e+10	2.90585e+10	2.97026e+10
BRA	1.53871e+12	1.56009e+12	1.60773e+12	1.62607e+12	1.71973e+12	1.7748e+12	1.84512e+12	1.95711e+12	2.05681e+12	2.05422e+12	2.20887e+12	2.29666e+12	2.34078e+12	2.41112e+12	2.42327e+12	2.33735e+12	2.26078e+12	2.29069e+12	2.32086e+12	2.34724e+12
BRB	4227500000	4127500000	4160000000	4250500000	4310500000	4481000000	4745500000	4850000000	4884000000	4636000000	4530000000	4499500000	4479000000	4416000000	4410500000	4518500000	4630500000	4652500000	4625500000	4621053250
BRN	1.19712e+10	1.22996e+10	1.27759e+10	1.31469e+10	1.32132e+10	1.32644e+10	1.38477e+10	1.38691e+10	1.36001e+10	1.33601e+10	1.37074e+10	1.42208e+10	1.43506e+10	1.40455e+10	1.36932e+10	1.36394e+10	1.33015e+10	1.34782e+10	1.34852e+10	1.4007e+10
BTN	6.61804e+08	7.17058e+08	7.95879e+08	8.58143e+08	9.09706e+08	9.75999e+08	1.04432e+09	1.23606e+09	1.29539e+09	1.3828e+09	1.54799e+09	1.67156e+09	1.75712e+09	1.79437e+09	1.89802e+09	2.02409e+09	2.18859e+09	2.2904e+09	2.36037e+09	2.48936e+09
BWA	8.56353e+09	8.58499e+09	9.10606e+09	9.5273e+09	9.78509e+09	1.0231e+10	1.10867e+10	1.20043e+10	1.2754e+10	1.1778e+10	1.27867e+10	1.356e+10	1.41643e+10	1.5771e+10	1.64254e+10	1.61465e+10	1.68414e+10	1.73305e+10	1.81067e+10	1.86437e+10
CAF	1.53941e+09	1.60814e+09	1.66629e+09	1.57636e+09	1.67086e+09	1.68603e+09	1.76647e+09	1.84787e+09	1.88582e+09	2.04776e+09	2.14259e+09	2.23246e+09	2.34529e+09	1.49179e+09	1.493e+09	1.55775e+09	1.63175e+09	1.70563e+09	1.77026e+09	1.82284e+09
CAN	1207140927611	1.22411e+12	1.266e+12	1.31425e+12	1.36569e+12	1.43391e+12	1.49365e+12	1.59624e+12	1.61233e+12	1.56511e+12	1.61346e+12	1.66424e+12	1.69357e+12	1.73301e+12	1.78275e+12	1.7945e+12	1812470577907	1.86994e+12	1.90759e+12	1.93918e+12
CEB	9.23094e+11	951036692745	9.84789e+11	1.02484e+12	1.08379e+12	1.13788e+12	1.21251e+12	1.28991e+12	1.34029e+12	1.29448e+12	1.31661e+12	1.35815e+12	1.36723e+12	1.38427e+12	1.42567e+12	1.48242e+12	1.52824e+12	1.60301e+12	1.67519e+12	1.73925e+12
CHE	4.87149e+11	4.93543e+11	4.94345e+11	4.94541e+11	5.0827e+11	5.24104e+11	5.45009e+11	5.67419e+11	5.79645e+11	5.66765e+11	5.83783e+11	5.93665e+11	5.99638e+11	6.10743e+11	6.25702e+11	6.34045e+11	6.44968e+11	6.56573e+11	6.74633e+11	6.80899e+11
CHI
CHL	1.44525e+11	1.49298e+11	1.53937e+11	1.60235e+11	1.71787e+11	1.81652e+11	1.93128e+11	2.02601e+11	2.09752e+11	2.06471e+11	2.18538e+11	2.31892e+11	2.44226e+11	2.54105e+11	2.58594e+11	2.64551e+11	2.69078e+11	2.72276e+11	2.83029e+11	2.86014e+11
CHN	2.23218e+12	2.41825e+12	2.63912e+12	2.90404e+12	3.19774e+12	3.56211e+12	4.01524e+12	4.58665e+12	5.02929e+12	5.50198e+12	6.08716e+12	6.66854e+12	7.19293e+12	7.75155e+12	8.32716e+12	8.9135e+12	9.52397e+12	1.01856e+13	1.08731e+13	1.15375e+13
CIV	2.23222e+10	2.23493e+10	2.19766e+10	2.16778e+10	2.19448e+10	2.23225e+10	2.26609e+10	2.30609e+10	2.36473e+10	2.44162e+10	2.49088e+10	2.3816e+10	2.63658e+10	2.87096e+10	3.12343e+10	3.39964e+10	3.6437e+10	3.91187e+10	4.1814e+10	4.44198e+10
CMR	1.77879e+10	1.85648e+10	1.93515e+10	2.02353e+10	2.16074e+10	2.20441e+10	2.28063e+10	2.39243e+10	2.47589e+10	2.53033e+10	2.61693e+10	2.72499e+10	2.8488e+10	3.00275e+10	3.17944e+10	3.35912e+10	3.51527e+10	3.64003e+10	3.78791e+10	3.92884e+10
COD	1.366e+10	1.33732e+10	1.37674e+10	1.45353e+10	1.55147e+10	1.64666e+10	1.73428e+10	1.84283e+10	1.95757e+10	2.01346e+10	2.15657e+10	2.30483e+10	2.46817e+10	2.67752e+10	2.93109e+10	3.13381e+10	3.209e+10	3.3286e+10	3.52236e+10	3.6768e+10
COG	8.18969e+09	8.50111e+09	8.89062e+09	8.96293e+09	9.27454e+09	9.99385e+09	1.0792e+10	1.00782e+10	1.07138e+10	1.19606e+10	1.31484e+10	1.34384e+10	1.47752e+10	1.46699e+10	1.55435e+10	1.50407e+10	1.3508e+10	1.28821e+10	1.20829e+10	1.16547e+10
COL	1.92716e+11	1.95949e+11	2.00856e+11	2.08726e+11	2.19857e+11	2.30474e+11	2.45954e+11	2.62527e+11	2.71147e+11	2.74237e+11	2.86563e+11	3.06473e+11	3.18464e+11	3.34814e+11	3.49878e+11	3.6022e+11	3.67739e+11	3.72738e+11	3.82113e+11	3.94571e+11
COM	7.02926e+08	7.19325e+08	7.36049e+08	7.51534e+08	7.65961e+08	7.87696e+08	8.08546e+08	8.15014e+08	8.47615e+08	8.74739e+08	9.07979e+08	9.45204e+08	9.75454e+08	1.01935e+09	1.04075e+09	1.05237e+09	1.08732e+09	1.12881e+09	1.16753e+09	1.19072e+09
CPV	9.48466e+08	9.69632e+08	1.02055e+09	1.06317e+09	1.17158e+09	1.25256e+09	1.35257e+09	1.55776e+09	1.66136e+09	1.64025e+09	1.66431e+09	1.73037e+09	1.74909e+09	1.76313e+09	1.7739e+09	1.79177e+09	1.87608e+09	1.94554e+09	2.03369e+09	2.14896e+09
CRI	2.44574e+10	2.53111e+10	2.61442e+10	2.72568e+10	2.84388e+10	2.95396e+10	3.16776e+10	3.4265e+10	3.58582e+10	3.55102e+10	3.72686e+10	3.88738e+10	4.07386e+10	4.16629e+10	4.31275e+10	4.46938e+10	4.65915e+10	4.839e+10	4.96774e+10	5.07125e+10
CSS	4.91609e+10	5.0152e+10	5.19459e+10	5.48671e+10	5.70239e+10	5.90788e+10	6.30996e+10	6.51915e+10	6.60288e+10	6.36735e+10	6.45245e+10	6.52547e+10	6.61074e+10	6.66364e+10	6.69628e+10	6.76199e+10	6.67206e+10	6.70656e+10	6.81637e+10	6.8816e+10
CUB	3.87292e+10	3.99628e+10	4.05322e+10	4.20694e+10	4.44971e+10	4.94815e+10	5.54518e+10	5.94788e+10	6.19275e+10	6.28262e+10	64328000000	6.61307e+10	6.81244e+10	6.99962e+10	7.07295e+10	7.38686e+10	7.42481e+10	7.55913e+10	7.72909e+10
CUW
CYM							4.47943e+09	4.6211e+09	4.60458e+09	4.27303e+09	4.15699e+09	4.20559e+09	4.25731e+09	4.31177e+09	4.42623e+09	4.55163e+09	4.6991e+09	4.84489e+09	5.04482e+09
CYP	1.85212e+10	1.92533e+10	1.99701e+10	2.0494e+10	2.15241e+10	2.25686e+10	2.36325e+10	2.48373e+10	2.5743e+10	2.52242e+10	2.57324e+10	2.58357e+10	2.49452e+10	2.33105e+10	2.28841e+10	2.36207e+10	2.51414e+10	2.64374e+10	2.78229e+10	2.86784e+10
CZE	1.52688e+11	1.57335e+11	1.59805e+11	1.65531e+11	1.73501e+11	1.84954e+11	1.9747e+11	2.0847e+11	2.1407e+11	2.041e+11	2.0907e+11	2.1275e+11	2.1108e+11	2.10983e+11	2.15756e+11	2.27382e+11	2.33151e+11	2.45202e+11	2.53003e+11	2.58911e+11
DEU	3.11865e+12	3.17109e+12	3.16481e+12	3.14265e+12	3179581227513	3.20285e+12	3.32508e+12	3.42405e+12	3.45692e+12	3.26009e+12	3.39635e+12	3.52967e+12	3.54444e+12	3.55995e+12	3.63861e+12	3.69289e+12	3.77524e+12	3.87348e+12	3.92259e+12	3.94438e+12
DJI											1.12861e+09
DMA	3.88564e+08	3.8832e+08	3.77335e+08	4.01308e+08	4.13551e+08	4.16265e+08	4.35658e+08	4.63338e+08	4.96332e+08	4.90526e+08	4.93826e+08	4.92722e+08	4.87504e+08	4.82629e+08	5.04096e+08	4.90531e+08	5.03071e+08	4.68865e+08	4.7964e+08	4.967e+08
DNK	2.98221e+11	3.00676e+11	3.02078e+11	3.03256e+11	3.11348e+11	3.18623e+11	3.31091e+11	3.34101e+11	3.3239e+11	3.16081e+11	3.21995e+11	3.263e+11	3.27039e+11	3.30091e+11	3.35437e+11	3.43294e+11	3.54438e+11	3.64439e+11	3.72368e+11	3.82979e+11
DOM	3.43215e+10	3.51657e+10	3.67464e+10	3.62519e+10	3.71837e+10	4.06894e+10	4.44224e+10	4.77168e+10	4.92482e+10	4.97142e+10	5.38602e+10	5.55478e+10	5.70573e+10	5.98389e+10	6.40579e+10	6.84952e+10	7.30564e+10	7.64657e+10	8.1805e+10	8.59379e+10
DZA	1.10401e+11	1.13713e+11	1.20081e+11	1.28727e+11	1.34262e+11	1.42184e+11	1.44601e+11	1.49517e+11	1.53106e+11	1.55555e+11	1.61155e+11	1.65829e+11	1.71467e+11	1.76268e+11	1.82966e+11	1.89736e+11	1.95808e+11	1.98353e+11	2.00733e+11	2.02339e+11
EAP	3.30801e+12	3.5298e+12	3.8071e+12	4.13924e+12	4.50814e+12	4.94548e+12	5.47747e+12	6.14283e+12	6.66064e+12	7.17376e+12	7.87477e+12	8.54145e+12	9.18352e+12	9.84473e+12	1.05217e+13	1.12177e+13	1.19445e+13	1.27371e+13	1.35588e+13	1.43495e+13
EAR	5.66609e+12	5.72549e+12	5.81612e+12	6.09734e+12	6.50819e+12	6.90507e+12	7.3292e+12	7.75907e+12	8.02786e+12	8.07844e+12	8.57507e+12	9.00215e+12	9.38375e+12	9.78708e+12	1.01784e+13	1.06482e+13	1.11603e+13	1.16851e+13	12094978451058	1.23588e+13
EAS	10969359615529	1.12645e+13	1.16725e+13	1.2171e+13	1.28016e+13	1.34501e+13	1.41956e+13	1.51156e+13	1.565e+13	1.5867e+13	1.69887e+13	1.7772e+13	1.86065e+13	1.94938e+13	2.03107e+13	2.11631e+13	2.20293e+13	2.30773e+13	2.4042e+13	2.49517e+13
ECA	1.819e+12	1.86501e+12	1.96685e+12	2.1034e+12	2.2783e+12	2.4458e+12	2.64447e+12	2.84818e+12	2.96569e+12	2.78857e+12	2.94494e+12	3.13069e+12	3.25466e+12	3.38637e+12	3.45871e+12	3.48815e+12	3.54246e+12	3.68342e+12	3.79297e+12	3.85762e+12
ECS	1.74646e+13	17864481347817	1.81671e+13	18501176498557	19102551506878	1.96322e+13	2.04118e+13	2.11623e+13	2.13797e+13	2.04302e+13	2.09677e+13	2.14719e+13	21539274564370	2.17338e+13	2.21289e+13	2.25802e+13	2.3015e+13	2.36641e+13	2.41745e+13	24545350813760
ECU	4.64594e+10	4.8325e+10	5.03048e+10	5.16745e+10	5.59175e+10	5.88763e+10	6.14689e+10	6.28151e+10	6.68084e+10	6.71868e+10	69555367000	7.50281e+10	7.92611e+10	8.31818e+10	8.63334e+10	8.64188e+10	8.5359e+10	8.73806e+10	8.85072e+10	8.85547e+10
EGY	1.36413e+11	1.41235e+11	1.44611e+11	1.49229e+11	1.55335e+11	1.62282e+11	1.73388e+11	1.85677e+11	1.98965e+11	2.08264e+11	2.18984e+11	2.22848e+11	2.27809e+11	2.32788e+11	2.39575e+11	2.5005e+11	2.60918e+11	2.71828e+11	2.86273e+11	3.02183e+11
EMU	1.12185e+13	11466006718622	1.15756e+13	1.16571e+13	1.19252e+13	1.21265e+13	12517917748738	1.2893e+13	1.29472e+13	1.23646e+13	1.26288e+13	1.28418e+13	1.27274e+13	1.26956e+13	1.28726e+13	1.31357e+13	1.33858e+13	1.37308e+13	1.39892e+13	1.41697e+13
ERI	1.45609e+09	1.58358e+09	1.63117e+09	1.58786e+09	1.61091e+09	1.65238e+09	1.63636e+09	1.65971e+09	1.49734e+09	1.55539e+09	1.58952e+09	1.72748e+09
ESP	1.15248e+12	1.19781e+12	1.23052e+12	1.26722e+12	1.30679e+12	1.35451e+12	1.41009e+12	1.46091e+12	1.47388e+12	1.41841e+12	1420722034063	1.40915e+12	1.36745e+12	1.34782e+12	1.36647e+12	1.41888e+12	1.46189e+12	1.50536e+12	1.54194e+12	1.57201e+12
EST	1.40571e+10	1.48976e+10	1.5911e+10	1.7115e+10	1.82732e+10	2.00074e+10	2.19519e+10	2.36144e+10	2.24127e+10	1.91777e+10	1.96936e+10	2.11596e+10	2.18208e+10	2.21145e+10	2.27752e+10	2.31954e+10	2.39348e+10	2.5251e+10	2.63508e+10	2.76674e+10
ETH	1.30749e+10	1.41603e+10	1.43748e+10	1.40641e+10	1.5973e+10	1.78608e+10	1.97959e+10	2.20638e+10	2.44442e+10	2.65959e+10	2.99338e+10	3.32799e+10	3.61579e+10	3.99842e+10	4.40856e+10	4.86671e+10	5.32581e+10	5.83518e+10	6.23292e+10	6.75425e+10
EUU	1.26913e+13	1.29685e+13	1.31143e+13	1.32363e+13	1.35798e+13	1.38424e+13	1.43261e+13	1.47777e+13	1.4873e+13	1.42296e+13	1.45441e+13	1.48105e+13	1.46992e+13	1.4691e+13	1.49221e+13	1.52654e+13	1.55776e+13	1.6012e+13	1.63512e+13	16605351894524
FCS	8.79157e+11	9.12693e+11	9.13181e+11	8.90058e+11	1.01509e+12	1.09337e+12	1.17606e+12	1.25568e+12	1.32848e+12	1.3682e+12	1.43022e+12	1.43743e+12	1.5518e+12	1.61228e+12	1.63212e+12	1.66301e+12	1.71067e+12	1.7411e+12	1.77982e+12	1.81862e+12
FIN	2.09135e+11	2.14594e+11	2.18257e+11	2.22631e+11	2.31518e+11	2.37954e+11	2.47538e+11	2.60655e+11	2.62699e+11	2.41487e+11	2.49181e+11	2.55529e+11	2.51958e+11	2.49686e+11	2.48775e+11	2.50128e+11	2.5716e+11	2.6557e+11	2.696e+11	2.72688e+11
FJI	2.68926e+09	2.74304e+09	2.83082e+09	2.85913e+09	3.01066e+09	3.03174e+09	3.0879e+09	3.06163e+09	3.09325e+09	3.05038e+09	3.14051e+09	3.22546e+09	3.27099e+09	3.42584e+09	3.6178e+09	3.78067e+09	3.8731e+09	4.08045e+09	4.23602e+09	4.21716e+09
FRA	2.33352e+12	2.37981e+12	2.40684e+12	2.42665e+12	2.49532e+12	2.53682e+12	2.59896e+12	2.66197e+12	2.66876e+12	2.59208e+12	2.64261e+12	2.70055e+12	2.70901e+12	2.72462e+12	2.75068e+12	2.78129e+12	2.81176e+12	2.87619e+12	2.92775e+12	2.97192e+12
FRO											2.32042e+09
FSM	2.90798e+08	2.97101e+08	2.98726e+08	3.03422e+08	2.94076e+08	3.00081e+08	2.99838e+08	2.94332e+08	2.87243e+08	2.90383e+08	296944100	3.06412e+08	3.00692e+08	2.89627e+08	2.82949e+08	2.96027e+08	2.98692e+08	3.06703e+08	3.07352e+08
GAB	1.24927e+10	1.27595e+10	1.27277e+10	1.30137e+10	1.31035e+10	1.34542e+10	1.30766e+10	1.38622e+10	1.34036e+10	1.34211e+10	1.43726e+10	1.53919e+10	1.62001e+10	1.71136e+10	1.7852e+10	1.85445e+10	1.89323e+10	1.90218e+10	1.91822e+10	1.99389e+10
GBR	2.10087e+12	2.16335e+12	2.21364e+12	2.28639e+12	2.34067e+12	2.41509e+12	2.48243e+12	2.54277e+12	2.53562e+12	2.42791e+12	2.47524e+12	2.51337e+12	2.55054e+12	2.60511e+12	2.67303e+12	2.736e+12	2.78848e+12	2.84124e+12	2.87933e+12	2.92145e+12
GEO	6.66015e+09	6.9802e+09	7.36229e+09	8.17646e+09	8.65025e+09	9.47977e+09	1.03727e+10	1.16775e+10	1.196e+10	1.15234e+10	1.22435e+10	1.31495e+10	1.3987e+10	1.44935e+10	1.51359e+10	1.55933e+10	1.60465e+10	1.68236e+10	1.76429e+10	1.85219e+10
GHA	1.8369e+10	1.91037e+10	1.99634e+10	2.10015e+10	2.21776e+10	2.3486e+10	2.49891e+10	2.60754e+10	2.84612e+10	2.984e+10	3.21973e+10	3.67201e+10	4.01324e+10	4.30671e+10	4.43149e+10	4.52802e+10	4.68414e+10	5.06559e+10	5.38287e+10	5.73159e+10
GIB
GIN	5.05005e+09	5.2348e+09	5.50515e+09	5.57389e+09	5.70433e+09	5.8753e+09	5.94372e+09	6.34952e+09	6.61218e+09	6.53828e+09	6.85347e+09	7.23809e+09	7.66636e+09	7.96802e+09	8.26343e+09	8.57867e+09	9.50764e+09	1.04869e+10	1.11371e+10	1.17608e+10
GMB	1.09723e+09	1.16087e+09	1.12314e+09	1.2003e+09	1.28492e+09	1.2547e+09	1.24773e+09	1.2857e+09	1.36613e+09	1.4572e+09	1.54329e+09	1.41782e+09	1.49213e+09	1.535e+09	1.51339e+09	1.57481e+09	1.60541e+09	1.68284e+09	1.80459e+09	1.91389e+09
GNB	6.61143e+08	6.75615e+08	6.68959e+08	6.72762e+08	6.9134e+08	7.20833e+08	7.3748e+08	7.61543e+08	7.8594e+08	8.12418e+08	8.49878e+08	9.18589e+08	9.02857e+08	9.32253e+08	9.41245e+08	9.98982e+08	1.06155e+09	1.12438e+09	1.16711e+09	1.2208e+09
GNQ	3.37242e+09	5.50985e+09	6.58223e+09	7.50079e+09	1.0351e+10	1.20847e+10	1.30158e+10	1.50049e+10	1.76756e+10	1.7913e+10	1.63144e+10	1.73788e+10	1.88235e+10	1.80454e+10	1.81203e+10	1.64696e+10	1.50176e+10	1.41664e+10	1.3266e+10	1.25262e+10
GRC	2.5151e+11	2.61901e+11	2.72175e+11	2.87947e+11	3.0252e+11	3.04332e+11	3.21534e+11	3.32061e+11	3.30948e+11	3.16714e+11	2.99362e+11	2.72022e+11	2.52163e+11	2.4399e+11	2.45795e+11	2.44719e+11	2.44251e+11	2.47927e+11	2.52723e+11	2.57451e+11
GRD	6.46275e+08	6.33195e+08	6.5496e+08	7.16945e+08	7.12303e+08	8.0687e+08	7.74632e+08	8.22067e+08	8.29856e+08	7.74975e+08	7.71013e+08	7.76911e+08	7.67937e+08	7.85994e+08	8.43718e+08	8.9808e+08	9.31629e+08	9.73019e+08	1.01331e+09	1.03271e+09
GRL	1.80925e+09	1.83221e+09	1.81441e+09	1.89479e+09	2.02566e+09	2.12669e+09	2.24484e+09	2.29765e+09	2.43932e+09	2.46045e+09	2.50316e+09	2.49073e+09	2.52545e+09	2.49267e+09	2.61087e+09	2.54483e+09	2.66398e+09	2.67646e+09	2.76259e+09
GTM	2.97647e+10	3.0459e+10	3.16367e+10	3.24374e+10	3.34598e+10	3.45507e+10	3.64094e+10	3.87047e+10	3.99746e+10	4.01849e+10	4.1338e+10	4.30585e+10	4.43373e+10	4.59767e+10	4.80199e+10	4.9985e+10	5.13235e+10	5.28752e+10	5.45751e+10	5.66734e+10
GUM			4.35746e+09	4.39758e+09	4.68039e+09	4.84586e+09	4.66033e+09	4.69844e+09	4.77967e+09	4.79471e+09	4895000000	4.90102e+09	5.0003e+09	5.09156e+09	5.17981e+09	5.20388e+09	5.21893e+09	5.23196e+09	5.21792e+09
GUY	2.7108e+09	2.77259e+09	2.80399e+09	2.78626e+09	2.82982e+09	2.77462e+09	2.91694e+09	3.12671e+09	3.18159e+09	3.29649e+09	3.43291e+09	3.6113e+09	3.80184e+09	3.94074e+09	4.00719e+09	4.03474e+09	4.18836e+09	4.34478e+09	4.53773e+09	4.78062e+09
HIC	3.84001e+13	3.89833e+13	3.95832e+13	4.04522e+13	4.18039e+13	4.30059e+13	4.43615e+13	4.56104e+13	4.58021e+13	4.42812e+13	4.55857e+13	4.64364e+13	4.70339e+13	4.77222e+13	4.87017e+13	4.98383e+13	5.07044e+13	5.19408e+13	5.30805e+13	5.39529e+13
HKG	1.53401e+11	1.54261e+11	1.56817e+11	1.6161e+11	1.7567e+11	1.88649e+11	2.01916e+11	2.14969e+11	2.19544e+11	2.14145e+11	2.28638e+11	2.39646e+11	2.4372e+11	2.5128e+11	2.58221e+11	2.64387e+11	2.70123e+11	2.80363e+11	2.88346e+11	2.84743e+11
HND	1.05697e+10	1.08575e+10	1.12652e+10	1.17774e+10	1.25114e+10	1.32684e+10	1.41398e+10	1.50148e+10	1.56502e+10	1.52696e+10	1.58393e+10	1.64469e+10	1.71259e+10	1.7604e+10	1.81424e+10	1.8839e+10	1.95724e+10	2.05203e+10	2.12789e+10	2.18434e+10
HPC	2.9396e+11	3.06392e+11	3.1735e+11	3.31728e+11	3.49918e+11	3.70816e+11	3.93713e+11	4.18129e+11	4.4322e+11	4.63107e+11	4.90276e+11	5.13036e+11	5.4289e+11	5.73043e+11	6.04593e+11	6.33247e+11	6.60987e+11	6.91957e+11	7.20208e+11	7.49467e+11
HRV	4.66784e+10	4.8059e+10	5.07879e+10	5.36502e+10	5.58791e+10	5.82867e+10	6.11971e+10	6.42983e+10	6.55158e+10	6.07177e+10	5.99183e+10	5.97995e+10	5.83692e+10	5.81082e+10	5.79098e+10	5.93181e+10	6.13931e+10	6.35046e+10	6.52875e+10	6.71541e+10
HTI	9.73642e+09	9.70387e+09	9.79359e+09	1.01226e+10	9.99776e+09	1.03594e+10	1.05402e+10	1.11273e+10	1.1403e+10	1.21229e+10	1.16616e+10	1.23793e+10	1.24477e+10	1.28318e+10	1.32683e+10	1.34828e+10	1.3715e+10	1.40286e+10	1.42626e+10	1.40227e+10
HUN	1.07012e+11	1.11372e+11	1.16652e+11	1.21417e+11	1.27272e+11	1.32673e+11	1.38021e+11	1.38356e+11	1.3982e+11	1.30453e+11	1.31917e+11	1.34472e+11	1.32615e+11	1.35083e+11	1.40796e+11	1.46173e+11	1.49301e+11	1.55746e+11	1.64165e+11	1.71681e+11
IBD	1.13485e+13	1.17213e+13	1.2204e+13	1.28557e+13	1.3846e+13	1.48012e+13	1.59719e+13	1.7326e+13	1.82875e+13	1.86558e+13	20019039739130	2.12196e+13	2.22919e+13	2.34e+13	2.44097e+13	2.5365e+13	2.64599e+13	2.77737e+13	2.90068e+13	3.00694e+13
IBT	1.21804e+13	1.25917e+13	1.31239e+13	1.38236e+13	1.48793e+13	1.58994e+13	1.71393e+13	1.85688e+13	1.95965e+13	2.0034e+13	2.14837e+13	2.27511e+13	23896001632631	25097715723426	2.62038e+13	2.72293e+13	2.83844e+13	2.97775e+13	31098279309147	3.22377e+13
IDA	8.34519e+11	8.73826e+11	9.24279e+11	9.72412e+11	1.0378e+12	1.10257e+12	1.17112e+12	1.24553e+12	1.31167e+12	1.38301e+12	1.46912e+12	1.53526e+12	1.60784e+12	1.70228e+12	1.79996e+12	1.87037e+12	1.93005e+12	2.00905e+12	2.09702e+12	2.17403e+12
IDB	3.95183e+11	4.12734e+11	4.43993e+11	4.66863e+11	5.02207e+11	5.32015e+11	5.62768e+11	5.951e+11	6.2081e+11	6.58507e+11	7.00032e+11	7.33688e+11	7.67471e+11	8.11425e+11	8.59526e+11	8.91675e+11	9.04813e+11	9.29382e+11	9.61751e+11	9.83276e+11
IDN	4.53414e+11	4.69934e+11	4.91078e+11	5.14553e+11	5.4044e+11	5.71205e+11	6.02627e+11	6.40863e+11	6.79403e+11	7.10852e+11	7.55094e+11	8.01682e+11	8.50024e+11	8.97262e+11	9.42185e+11	9.88129e+11	1.03786e+12	1.09048e+12	1.14685e+12	1.20448e+12
IDX	4.36766e+11	4.58543e+11	4.76599e+11	5.01699e+11	5.31035e+11	5.6589e+11	6.03658e+11	6.45823e+11	6.86684e+11	7.19744e+11	7.63983e+11	7.96041e+11	8.34669e+11	8.84921e+11	9.34013e+11	9.72159e+11	1.02006e+12	1.07556e+12	1.13184e+12	1.18862e+12
IMN	3.49306e+09	3.68169e+09	3.90995e+09	4.14455e+09	4.36006e+09	4.61731e+09	4.97284e+09	5.3458e+09	5.60775e+09	5.72551e+09	5.92018e+09	6.03858e+09	6.47962e+09	6.74799e+09	7.09587e+09	7.0685e+09	7.55992e+09	7.77445e+09	7.94653e+09
IND	8.73357e+11	9.15488e+11	9.50313e+11	1.02501e+12	1.10622e+12	1.19387e+12	1.29011e+12	1.38894e+12	1.43181e+12	1.54438e+12	1.67562e+12	1.76344e+12	1.85966e+12	1.97842e+12	2.12502e+12	2.29495e+12	2.48443e+12	2.65942e+12	2.82217e+12	2.94016e+12
INX
IRL	1.67812e+11	1.7667e+11	1.87129e+11	1.9278e+11	2.05737e+11	2.17465e+11	2.28492e+11	2.40658e+11	2.29875e+11	2.18199e+11	2.22149e+11	2.22912e+11	2.23415e+11	2.26435e+11	2.4581e+11	3.07662e+11	3.18977e+11	3.44959e+11	3.73141e+11	3.9385e+11
IRN	3.16063e+11	3.18524e+11	3.41666e+11	3.71509e+11	3.87761e+11	4.0013e+11	4.20135e+11	4.54401e+11	4.55541e+11	4.6013e+11	4.86808e+11	4.99687e+11	4.62488e+11	4.6159e+11	4.82839e+11	4.76462e+11	5.40291e+11	5.60579e+11	5.26799e+11	4.9106e+11
IRQ	1.01557e+11	1.03898e+11	9.67287e+10	6.47107e+10	9.97566e+10	1.04146e+11	1.14726e+11	1.16306e+11	1.25876e+11	1.3013e+11	1.38462e+11	1.4891e+11	1.69663e+11	1.82558e+11	1.83836e+11	1.8839e+11	2.17049e+11	2.11635e+11	2.10442e+11	2.19703e+11
ISL	1.05355e+10	1.09462e+10	1.10208e+10	1.12708e+10	1.21772e+10	1.2948e+10	1.36276e+10	1.49039e+10	1.52008e+10	1.41706e+10	1.36837e+10	1.39412e+10	1.41219e+10	1.47057e+10	1.50119e+10	1.57249e+10	1.6767e+10	1.75292e+10	1.81978e+10	1.8547e+10
ISR	1.74465e+11	1.74672e+11	1.74646e+11	1.76341e+11	1.83723e+11	1.90909e+11	2.01532e+11	2.13168e+11	2.19555e+11	2.21584e+11	2.33996e+11	2.45189e+11	2.50723e+11	2.61123e+11	2.70937e+11	2.77142e+11	2.88178e+11	2.9837e+11	3.08674e+11	3.19391e+11
ITA	2.06866e+12	2.10903e+12	2.11439e+12	2.11732e+12	2.14746e+12	2.16502e+12	2.20379e+12	2.23656e+12	2.21505e+12	2.09807e+12	2.13402e+12	2.14911e+12	2.08505e+12	2.04666e+12	2.04657e+12	2.0625e+12	2.08918e+12	2.12402e+12	2.14407e+12	2.15142e+12
JAM	1.23671e+10	1.25334e+10	1.27837e+10	1.32524e+10	1.34279e+10	1.35479e+10	1.39407e+10	1.41403e+10	1.40255e+10	1.34173e+10	1.32206e+10	1.34493e+10	1.33668e+10	1.34338e+10	1.35267e+10	1.36515e+10	1.38393e+10	1.39782e+10	1.42495e+10	1.43492e+10
JOR	1.47872e+10	1.55665e+10	1.64668e+10	1.71521e+10	1.86216e+10	2.01386e+10	2.17684e+10	2.35483e+10	2.52514e+10	2.65199e+10	2.71338e+10	2.78765e+10	2.85537e+10	2.9299e+10	3.02905e+10	3.10467e+10	3.16658e+10	3.23267e+10	3.29519e+10	3.35963e+10
JPN	5.34894e+12	5.37067e+12	5.37701e+12	5.45918e+12	5579537505147	5.67231e+12	5.75285e+12	5.84802e+12	5.78407e+12	5.47078e+12	5.7001e+12	5.69352e+12	5.77864e+12	5.89423e+12	5.91632e+12	5.98867e+12	6.01993e+12	6.15046e+12	6.17034e+12	6.2107e+12
KAZ	6.68512e+10	7.58761e+10	8.33119e+10	9.10599e+10	9.98017e+10	1.09482e+11	1.21197e+11	1.31984e+11	1.36339e+11	1.37975e+11	1.48047e+11	1.59003e+11	1.66635e+11	1.76633e+11	1.84052e+11	1.8626e+11	1.88309e+11	1.9603e+11	2.04067e+11	2.1325e+11
KEN	2.61986e+10	2.71889e+10	2.73376e+10	2.81393e+10	2.95756e+10	3.13225e+10	3.33499e+10	3.56346e+10	3.57174e+10	3.68985e+10	4.00001e+10	4.24434e+10	4.43802e+10	4.69891e+10	4.95064e+10	5.23374e+10	5.54143e+10	5.80774e+10	6.1747e+10	6.50602e+10
KGZ	3.20508e+09	3.37564e+09	3.37506e+09	3.61234e+09	3.86617e+09	3.85938e+09	3.97913e+09	4.31907e+09	4.68194e+09	4.81707e+09	4.79436e+09	5.07992e+09	5.07544e+09	5.62945e+09	5.85598e+09	6.08295e+09	6.3467e+09	6.64753e+09	6.89734e+09	7.20821e+09
KHM	5.24137e+09	5.63167e+09	6.00218e+09	6.51271e+09	7.18616e+09	8.13834e+09	9.01492e+09	9.93558e+09	1.06004e+10	1.06096e+10	1.12423e+10	1.20371e+10	1.29174e+10	1.38677e+10	1.48582e+10	1.59036e+10	1.70218e+10	1.81842e+10	1.95424e+10	2.0921e+10
KIR	1.45369e+08	1.43231e+08	1.48656e+08	1.51639e+08	1.49168e+08	1.56554e+08	1.56477e+08	1.59661e+08	1.56322e+08	1.57577e+08	1.56121e+08	1.5861e+08	1.66086e+08	1.73086e+08	1.71878e+08	1.89763e+08	1.99508e+08	2.01287e+08	2.05943e+08	2.10571e+08
KNA	6.18505e+08	6.51345e+08	6.60254e+08	6.34283e+08	6.59632e+08	7.23832e+08	7.46632e+08	7.51116e+08	7.97096e+08	7.64831e+08	7.6017e+08	7.7407e+08	7.56823e+08	7.97568e+08	8.47694e+08	8.56457e+08	8.80663e+08	8.63249e+08	8.8849e+08	9.13748e+08
KOR	7.24597e+11	7.59757e+11	8.18449e+11	8.44208e+11	8.88085e+11	9.26349e+11	9.75115e+11	1031666971895	1.06275e+12	1.07118e+12	1.14407e+12	1.18623e+12	1.21473e+12	1.25318e+12	1.29331e+12	1.32964e+12	1.36882e+12	1.41207e+12	1.45313e+12	1.48276e+12
KWT	7.37638e+10	7.39211e+10	7.61493e+10	8.9343e+10	9.8492e+10	1.08941e+11	1.17128e+11	1.24145e+11	1.27224e+11	1.18222e+11	1.15419e+11	1.26532e+11	1.34916e+11	1.36467e+11	1.3715e+11	1.37964e+11	1.42e+11	1.35309e+11	1.36995e+11	1.37581e+11
LAC	3.59491e+12	3.61929e+12	3.62587e+12	3.67846e+12	3.9085e+12	4.07736e+12	4.29557e+12	4539764605153	4.72327e+12	4633020764051	4.91134e+12	5.1268e+12	5.26486e+12	5.4103e+12	5.46255e+12	5.45905e+12	5.42966e+12	5.5322e+12	5.61794e+12	5.66414e+12
LAO	3.58219e+09	3.78821e+09	4.01243e+09	4.25586e+09	4.52644e+09	4.84816e+09	5.26603e+09	5.66608e+09	6.10945e+09	6.56777e+09	7.12779e+09	7.70077e+09	8.31884e+09	8.98654e+09	9.67059e+09	1.03736e+10	1.11022e+10	1.18674e+10	1.26089e+10	1.31954e+10
LBN	2.19679e+10	2.28113e+10	2.35922e+10	2.43536e+10	2.59802e+10	2.6678e+10	2.70914e+10	2.96138e+10	3.22995e+10	3.56044e+10	3.84439e+10	3.87773e+10	3.97625e+10	4.12779e+10	4.22939e+10	4.23834e+10	4.30316e+10	4.33977e+10	4.25617e+10	3.971e+10
LBR	1.74984e+09	1.80094e+09	1.86871e+09	1.30539e+09	1.33959e+09	1.41033e+09	1.52378e+09	1.66907e+09	1.78834e+09	1.88313e+09	1998000000	2.16185e+09	2.33467e+09	2.53788e+09	2.55567e+09	2.55567e+09	2.51479e+09	2.57687e+09	2.60837e+09	2.54895e+09
LBY	4.80263e+10	4.71797e+10	4.67273e+10	5.28093e+10	5.51655e+10	6.1714e+10	6.57258e+10	6.99009e+10	7.17654e+10	7.11984e+10	7.47734e+10	2.83571e+10	6.3276e+10	5.46705e+10	4.15496e+10	3.78674e+10	3.68088e+10	4.66298e+10	5.36862e+10	5.50476e+10
LCA	1.22987e+09	1.18795e+09	1.1929e+09	1.24377e+09	1.33416e+09	1.32869e+09	1.411e+09	1.43487e+09	1.50589e+09	1.46329e+09	1.48676e+09	1.56828e+09	1.56515e+09	1.51547e+09	1.54212e+09	1.52114e+09	1.58178e+09	1.63697e+09	1.68018e+09	1.70922e+09
LCN	3.92097e+12	3.95556e+12	3.96712e+12	4.02918e+12	4.28448e+12	4.46684e+12	4.70187e+12	4.96112e+12	5.15559e+12	5.05904e+12	5.35442e+12	5.58833e+12	5.74366e+12	5.90355e+12	5.96272e+12	5.9682e+12	5.94477e+12	6.05132e+12	6.14704e+12	6.19938e+12
LDC	3.65555e+11	3.84638e+11	4.05145e+11	4.27006e+11	4.55448e+11	4.92047e+11	5.29098e+11	5.72687e+11	6.13211e+11	6.42498e+11	6.82181e+11	7.08622e+11	7.43538e+11	7.86614e+11	8.3072e+11	8.60743e+11	8.95243e+11	936298714559	9.78078e+11	1.02171e+12
LIC	2.20854e+11	2.32036e+11	2.41827e+11	2.54269e+11	2.68684e+11	2.87295e+11	3.06163e+11	3.29193e+11	3.50466e+11	3.68274e+11	3.92095e+11	4.00872e+11	4.11641e+11	4.34862e+11	4.56859e+11	4.66203e+11	4.84117e+11	5.02079e+11	5.20604e+11	5.41196e+11
LIE											5.08237e+09
LKA	3.42718e+10	3.37422e+10	3.50799e+10	3.71638e+10	3.91874e+10	4.16333e+10	4.48259e+10	4.78726e+10	5.07211e+10	5.25161e+10	5.67257e+10	6.14934e+10	6.71167e+10	6.93958e+10	7.28383e+10	7.64858e+10	7.99175e+10	8.27771e+10	8.5514e+10	8.74667e+10
LMC	2.21155e+12	2.31207e+12	2.42004e+12	2.57564e+12	2.7626e+12	2.94576e+12	3.14874e+12	3.36451e+12	3.50733e+12	3.67925e+12	3.93112e+12	4121583276989	4.33157e+12	4.5709e+12	4.83574e+12	5.10784e+12	5.39417e+12	5.68914e+12	5.98293e+12	6.22002e+12
LMY	1.15378e+13	1.19344e+13	1.24468e+13	1.31221e+13	1.41337e+13	1.51238e+13	1.63151e+13	1.76913e+13	1.86745e+13	1.91186e+13	2.0544e+13	2.177e+13	2.2892e+13	2.40697e+13	2.51454e+13	2.61365e+13	27259062279430	2.86034e+13	2.98695e+13	3.09678e+13
LSO	1.64631e+09	1.70495e+09	1.71729e+09	1.79559e+09	1.82598e+09	1.88927e+09	1.96919e+09	2.06436e+09	2.20349e+09	2.25096e+09	2.26953e+09	2.39106e+09	2.55231e+09	2.65917e+09	2.73586e+09	2.80836e+09	2.9501e+09	2.91111e+09	2.89793e+09	2.87459e+09
LTE	7.09424e+12	7.42774e+12	7.83855e+12	8.33084e+12	8.9873e+12	9.63243e+12	1.04732e+13	11479980756846	1.22272e+13	1.25502e+13	1.35064e+13	14410939167088	1.51898e+13	1.59824e+13	1.67271e+13	1.73941e+13	1.80616e+13	1.89405e+13	1.98809e+13	2.07479e+13
LTU	2.42675e+10	2.58512e+10	2.75966e+10	3.05124e+10	3.25169e+10	3.50312e+10	3.76285e+10	4.18081e+10	4.29011e+10	3.65352e+10	3.71385e+10	3.93813e+10	4.0895e+10	4.23468e+10	4.38446e+10	4.47323e+10	4.5859e+10	4.7823e+10	4.97057e+10	5.18624e+10
LUX	4.07779e+10	4.18104e+10	4.34073e+10	4.41145e+10	4.5708e+10	4.71581e+10	4.96002e+10	5.3744e+10	5.30563e+10	5.07438e+10	5.32125e+10	5.45637e+10	5.43713e+10	5.63582e+10	5.87798e+10	6.13112e+10	6.41159e+10	6.52707e+10	6.73012e+10	6.88471e+10
LVA	1.64898e+10	1.75324e+10	1.87742e+10	2.03577e+10	2.20884e+10	2.44574e+10	2.73889e+10	3.01352e+10	2.91325e+10	2.49783e+10	2.38776e+10	2.54222e+10	2.6503e+10	2.71153e+10	2.74064e+10	2.85046e+10	2.9181e+10	3.01296e+10	3.13421e+10	3.19859e+10
MAC	9.64e+09	9.91847e+09	1.08059e+10	1.20651e+10	1.52932e+10	1.65257e+10	1.8726e+10	2.14314e+10	2.21588e+10	2.24516e+10	2.81236e+10	3.42188e+10	3.73797e+10	4.15663e+10	4.1067e+10	3.21988e+10	3.19675e+10	3.51283e+10	3.70402e+10	3.52953e+10
MAF
MAR	5.75197e+10	6.17301e+10	6.36569e+10	6.74516e+10	7.06873e+10	7.30141e+10	7.85446e+10	8.13185e+10	8.61352e+10	8.97906e+10	9.32167e+10	9.81066e+10	1.0106e+11	1.05643e+11	1.08463e+11	1.13384e+11	1.14585e+11	1.19454e+11	1.23215e+11	1.26273e+11
MCO	4.46297e+09	4.56061e+09	4.60742e+09	4.65753e+09	4.77259e+09	4.86305e+09	5.1453e+09	5.88771e+09	5.92697e+09	5.25722e+09	5.36763e+09	5.74336e+09	5.80079e+09	6.35767e+09	6.81542e+09	7.14938e+09	7.39961e+09	7.14802e+09	7.58405e+09
MDA	4.22964e+09	4.48764e+09	4.83768e+09	5.15697e+09	5.53858e+09	5.95398e+09	6.23977e+09	6.42696e+09	6.92826e+09	6.51257e+09	6.97496e+09	7.38078e+09	7.33725e+09	8.00082e+09	8.40083e+09	8.37242e+09	8.74155e+09	9.15159e+09	9.54525e+09	9.88701e+09
MDG	7.73339e+09	8.19587e+09	7.17892e+09	7.88137e+09	8.2957e+09	8.69023e+09	9.15937e+09	9.68242e+09	1.03324e+10	9.92128e+09	9.98271e+09	1.01403e+10	1.04456e+10	1.06859e+10	1.10427e+10	1.13886e+10	1.18434e+10	1.23092e+10	1.28711e+10	1.34955e+10
MDV	1.61984e+09	1.55596e+09	1.66905e+09	1.89855e+09	2.0131e+09	1.7488e+09	2.20544e+09	2.37556e+09	2.60089e+09	2.41288e+09	2.58818e+09	2.8099e+09	2.88063e+09	3.09038e+09	3.31689e+09	3.41257e+09	3.62884e+09	3.89049e+09	4.20675e+09	4.50066e+09
MEA	1.82875e+12	1.85059e+12	1.88007e+12	1.98326e+12	2.14245e+12	2.25103e+12	2.38705e+12	2.5104e+12	2.62348e+12	2.63665e+12	2.76805e+12	2.87188e+12	2.98362e+12	3.06694e+12	3.15732e+12	3.23409e+12	3.39644e+12	3.44924e+12	3.48215e+12	3.49851e+12
MEX	9.15216e+11	9.11515e+11	9.11152e+11	9.24331e+11	9.6057e+11	9.82738e+11	1.02691e+12	1.05044e+12	1.06246e+12	1.0063e+12	1.0578e+12	1.09655e+12	1.13649e+12	1.15188e+12	1.1847e+12	1.22372e+12	1.25591e+12	1.28245e+12	1.3106e+12	1.30988e+12
MHL	1.36849e+08	1.4619e+08	1.5166e+08	1.49209e+08	1.50625e+08	1.54067e+08	1.55096e+08	1.59391e+08	1.48627e+08	1.50773e+08	162164700	1.60939e+08	1.57124e+08	1.62965e+08	1.61433e+08	1.64002e+08	1.66145e+08	1.72885e+08	1.79152e+08
MIC	1.13186e+13	1.17051e+13	1.22078e+13	1.28706e+13	13866702944463	1.48383e+13	1.601e+13	1.73625e+13	1.83252e+13	1.87534e+13	2.01546e+13	2.13689e+13	2.24781e+13	2.36329e+13	2.4687e+13	2.5667e+13	2.6771e+13	2.80959e+13	2.93426e+13	3.04203e+13
MKD	7.01771e+09	6.80246e+09	6.90406e+09	7.05751e+09	7.38739e+09	7.73638e+09	8.1338e+09	8.66034e+09	9.13423e+09	9.10147e+09	9.40717e+09	9.62729e+09	9.58337e+09	9.86371e+09	1.02217e+10	1.06158e+10	1.09182e+10	1.10363e+10	1.13563e+10	1.17197e+10
MLI	6.07576e+09	7.00999e+09	7.22774e+09	7.88684e+09	8.00988e+09	8.5333e+09	8.93114e+09	9.24316e+09	9.68435e+09	1.01498e+10	1.06892e+10	1.10326e+10	1.09403e+10	1.11914e+10	1.19843e+10	1.27239e+10	1.34686e+10	1.41831e+10	1.48563e+10	1.55622e+10
MLT	7.11035e+09	7.02683e+09	7.20708e+09	7.50071e+09	7.51123e+09	7.76538e+09	7.9603e+09	8.34038e+09	8.65951e+09	8.56132e+09	9.03593e+09	9.07813e+09	9.45195e+09	9.96928e+09	1.07303e+10	1.17613e+10	1.22189e+10	1.31983e+10	1.38818e+10	1.45647e+10
MMR	1.59847e+10	1.7798e+10	1.99384e+10	2.26986e+10	2.57776e+10	2.92754e+10	3.31034e+10	3.7073e+10	4.0875e+10	4.51873e+10	4.95408e+10	5.23109e+10	5.61467e+10	6.08776e+10	6.57423e+10	7.03395e+10	7.43841e+10	7.91484e+10	8.44912e+10	8.69313e+10
MNA	9.02308e+11	9.22421e+11	9.53179e+11	9.7972e+11	1.05899e+12	1.10712e+12	1.16807e+12	1.23916e+12	1.28298e+12	1.31573e+12	1.3848e+12	1.3718e+12	1.4102e+12	1.43444e+12	1.4648e+12	1.4757e+12	1.59134e+12	1.6376e+12	1.63141e+12	1.62543e+12
MNE	2.99734e+09	3.03031e+09	3.088e+09	3.16467e+09	3.30473e+09	3.44289e+09	3.73783e+09	3.99238e+09	4.28074e+09	4.03266e+09	4.14293e+09	4.27668e+09	4.16019e+09	4.30784e+09	4.38468e+09	4.53334e+09	4.66704e+09	4.88716e+09	5.13532e+09	5.34397e+09
MNG	3.83705e+09	3.95034e+09	4.13731e+09	4.42712e+09	4.89752e+09	5.25277e+09	5.7022e+09	6.28657e+09	6.84609e+09	6.75924e+09	7.18948e+09	8.4326e+09	9.47148e+09	1.05748e+10	1.14087e+10	1.16802e+10	1.18166e+10	1.24473e+10	1.33493e+10	1.4038e+10
MNP			1.45624e+09	1.46219e+09	1.41659e+09	1.23716e+09	1.15191e+09	1.07459e+09	9.55628e+08	7.88096e+08	799000000	7.37538e+08	7.41504e+08	7.59347e+08	7.88096e+08	8.15852e+08	1.04683e+09	1.31448e+09	1.05674e+09
MOZ	5.13198e+09	5.75228e+09	6.28672e+09	6.71916e+09	7.25107e+09	7.73297e+09	8.48264e+09	9.13832e+09	9.80704e+09	1.04267e+10	1.11046e+10	1.19283e+10	1.27941e+10	1.36851e+10	1.46976e+10	1.56857e+10	1.62856e+10	1.68949e+10	1.74767e+10	1.78758e+10
MRT	3.87609e+09	3.8451e+09	3.89822e+09	4.1683e+09	4.36557e+09	4.73954e+09	5.60845e+09	5.498e+09	5.4798e+09	5.48516e+09	5.62888e+09	5.86376e+09	6.12587e+09	6.38015e+09	6.65289e+09	7.01057e+09	7.09897e+09	7.34723e+09	7.50264e+09	7.94766e+09
MUS	6.72148e+09	6.94649e+09	7.05867e+09	7.47693e+09	7.80068e+09	7.93934e+09	8.32563e+09	8.80244e+09	9.27663e+09	9.58415e+09	1.00037e+10	1.04116e+10	1.07756e+10	1.11377e+10	1.15547e+10	1.19653e+10	1.24245e+10	1.28984e+10	1.33833e+10	1.37868e+10
MWI	4.37616e+09	4.15845e+09	4.22914e+09	4.47044e+09	4.71276e+09	4.86681e+09	5.09555e+09	5.58472e+09	6.01138e+09	6.51202e+09	6.95966e+09	7.29748e+09	7.4351e+09	7.82172e+09	8.26756e+09	8.49905e+09	8.71017e+09	9.05858e+09	9.34574e+09	9.75408e+09
MYS	1.62523e+11	1.63364e+11	1.72171e+11	1.82138e+11	1.94493e+11	2.04863e+11	2.16305e+11	2.29929e+11	2.41039e+11	2.37391e+11	2.55017e+11	2.68517e+11	2.83214e+11	2.96507e+11	3.14318e+11	3.30321e+11	3.4502e+11	3.65075e+11	3.82489e+11	3.98947e+11
NAC	1.38333e+13	1.39767e+13	1.42405e+13	1.466e+13	15218370148934	1.57732e+13	16242447112933	1.66219e+13	1.66173e+13	1.61892e+13	1.66122e+13	1.68952e+13	1.72667e+13	1.75928e+13	18042814652706	1.85273e+13	18819180294785	1.92797e+13	1.98268e+13	2.02456e+13
NAM	7.19098e+09	7.27568e+09	7.62409e+09	7.94734e+09	8.92244e+09	9.14811e+09	9.79517e+09	1.03216e+10	1.05951e+10	1.06264e+10	1.12682e+10	1.18419e+10	1.24413e+10	1.31398e+10	1.38964e+10	1.45255e+10	1.44847e+10	1.44476e+10	1.45485e+10	1.43835e+10
NCL
NER	4.864e+09	5.21752e+09	5.47414e+09	5.59297e+09	5.61331e+09	6.02487e+09	6.38221e+09	6.58279e+09	7.09173e+09	7.23091e+09	7.85119e+09	8.0363e+09	8.88405e+09	9.35625e+09	9.9777e+09	1.0416e+10	1.10107e+10	1.15611e+10	1.23957e+10	1.31274e+10
NGA	1.68314e+11	1.78274e+11	2.05602e+11	2.20708e+11	2.41125e+11	2.56649e+11	2.72201e+11	2.90142e+11	3.09769e+11	3.34665e+11	3.61457e+11	3.80642e+11	3.96744e+11	4.23212e+11	4.49915e+11	4.6185e+11	4.54383e+11	4.58045e+11	4.66852e+11	4.77162e+11
NIC	6.5608e+09	6.75505e+09	6.80598e+09	6.97754e+09	7.3482e+09	7.66288e+09	7.98107e+09	8.38617e+09	8.67429e+09	8.38866e+09	8.75864e+09	9.3119e+09	9.91687e+09	1.04054e+10	1.09034e+10	1.14259e+10	1.19473e+10	1.25006e+10	1.20068e+10	1.1541e+10
NLD	7.39505e+11	7.56713e+11	7.58357e+11	7.59537e+11	7.74613e+11	7.905e+11	8.17859e+11	8.48715e+11	8.67135e+11	8.35338e+11	8.46555e+11	8.59687e+11	8.50829e+11	8.49721e+11	8.61816e+11	8.78701e+11	8.97959e+11	9.24098e+11	9.45915e+11	9.61782e+11
NOR	3.66702e+11	3.74311e+11	3.79724e+11	3.8318e+11	3.9839e+11	4.0885e+11	4.18661e+11	4.31197e+11	4.33251e+11	4.25769e+11	4.28757e+11	4.32965e+11	4.44669e+11	4.49267e+11	4.58115e+11	4.67127e+11	4.72132e+11	4.83101e+11	4.89331e+11	4.94982e+11
NPL	1.08998e+10	1.1423e+10	1.14367e+10	1.18879e+10	1.24446e+10	1.28776e+10	1.33108e+10	1.3765e+10	1.46053e+10	1.52673e+10	1.60027e+10	1.65502e+10	1.73415e+10	1.80575e+10	1.9139e+10	1.9775e+10	1.98914e+10	2.15272e+10	2.29697e+10	2.45756e+10
NRU					3.92407e+07	3.92407e+07	4.1619e+07	3.21061e+07	3.92407e+07	4.28081e+07	4.75645e+07	5.2321e+07	5.82665e+07	7.61032e+07	9.63182e+07	9.98855e+07	1.03453e+08	9.75073e+07	1.03453e+08	1.03453e+08
NZL	1.13241e+11	1.17164e+11	1.2264e+11	1.28221e+11	1.33385e+11	1.37814e+11	1.41737e+11	1.46089e+11	1.44584e+11	1.44373e+11	1.46619e+11	1.50078e+11	1.53439e+11	1.57472e+11	1.63182e+11	1.69087e+11	1.75305e+11	1.8085e+11	1.86486e+11	1.91728e+11
OED	3.82555e+13	3.87952e+13	3.93953e+13	4.02046e+13	4.14993e+13	4.26761e+13	4.39978e+13	4.51986e+13	4.53207e+13	4.37634e+13	45050470863514	4.58858e+13	46473735234084	4.71758e+13	4.81519e+13	4.93168e+13	5.01798e+13	5.14697e+13	5.26055e+13	5.34606e+13
OMN	4.24077e+10	4.43087e+10	4.38209e+10	4.26515e+10	4.32027e+10	4.42785e+10	4.66571e+10	4.87346e+10	5.27309e+10	5.5954e+10	5.69131e+10	5.84263e+10	6.3711e+10	6.69633e+10	6.794e+10	7.10859e+10	7.47092e+10	7.49679e+10	7.629e+10	7.50328e+10
OSS	1.69079e+11	1.76259e+11	1.84382e+11	1.92664e+11	2.10353e+11	2.22567e+11	2.46185e+11	2.70817e+11	2.91135e+11	2.97162e+11	3.22445e+11	3.46723e+11	3.59238e+11	3.72168e+11	3.86067e+11	3.98193e+11	4.09164e+11	4.13497e+11	4.21858e+11	4.29735e+11
PAK	1.16754e+11	1.20904e+11	1.23936e+11	1.31096e+11	1.4099e+11	1.50181e+11	1.5904e+11	1.66726e+11	1.69563e+11	1.74364e+11	1.77166e+11	1.82035e+11	1.88419e+11	1.96703e+11	2.05898e+11	2.15639e+11	2.27557e+11	2.40196e+11	2.54215e+11	2.56729e+11
PAN	1.66475e+10	1.67431e+10	1.71164e+10	1.78362e+10	1.91779e+10	2.0557e+10	2.23357e+10	2.50124e+10	2.74775e+10	2.78191e+10	29440300000	3.27711e+10	3.59758e+10	3.84593e+10	4.04079e+10	4.27244e+10	4.48407e+10	4.73514e+10	4.90996e+10	5.05757e+10
PER	8.57985e+10	8.63286e+10	9.10366e+10	9.48283e+10	9.953e+10	1.05786e+11	1.1375e+11	1.2344e+11	1.34706e+11	1.36182e+11	1.47529e+11	1.56863e+11	1.66494e+11	1.76238e+11	1.80437e+11	1.86305e+11	1.9367e+11	1.98548e+11	2.06445e+11	2.10883e+11
PHL	1.30146e+11	1.34115e+11	1.39099e+11	1.46174e+11	1.55777e+11	1.63476e+11	1.72167e+11	1.83391e+11	1.91359e+11	1.9413e+11	2.08369e+11	2.16408e+11	2.31334e+11	2.4695e+11	2.62626e+11	2.79299e+11	2.99267e+11	3.20009e+11	3.40303e+11	3.60859e+11
PLW	1.78469e+08	1.89963e+08	1.96762e+08	1.90341e+08	1.99584e+08	2.07488e+08	2.06646e+08	2.10823e+08	1.98633e+08	1.85542e+08	185943000	1.98371e+08	2.01689e+08	1.94857e+08	2.07121e+08	2.22736e+08	2.2255e+08	2.18285e+08	2.27145e+08	2.17498e+08
PNG	9.60808e+09	9.59642e+09	9.58117e+09	9.78852e+09	1.00549e+10	1.06928e+10	1.12713e+10	1.21522e+10	1.21162e+10	1.29401e+10	1.42508e+10	1.44086e+10	1.50796e+10	1.56564e+10	1.77769e+10	1.89463e+10	1.99864e+10	2.06928e+10	2.0635e+10	2.18525e+10
POL	3.26937e+11	3.31052e+11	3.37792e+11	3.49609e+11	3.67029e+11	3.799e+11	4.03193e+11	4.31664e+11	4.49794e+11	4.62533e+11	4.79834e+11	5.02663e+11	5.09323e+11	5.15056e+11	5.32458e+11	5.55015e+11	5.72452e+11	6.00105e+11	6.32233e+11	6.60942e+11
PRE	5.60637e+11	5.87741e+11	6.23494e+11	6.21698e+11	7.00693e+11	7.47444e+11	8.0059e+11	8.51878e+11	9.10214e+11	9.5745e+11	1.01811e+12	1.06486e+12	1.12653e+12	1.19349e+12	1.25206e+12	1.28947e+12	1.32814e+12	1.34658e+12	1.3734e+12	1.41415e+12
PRI	9.20687e+10	9.78814e+10	9.87784e+10	9.88312e+10	1.07478e+11	1.05342e+11	1.03857e+11	1.0265e+11	1.00757e+11	9.87896e+10	98381300000	9.80286e+10	9.80573e+10	9.77564e+10	9.65928e+10	9.55791e+10	9.43719e+10	9.16484e+10	8.73779e+10	8.84157e+10
PRK
PRT	2.21207e+11	2.25507e+11	2.27245e+11	2.25131e+11	2.29158e+11	2.30949e+11	2.34702e+11	2.40585e+11	2.41353e+11	2.33818e+11	2.37881e+11	2.33846e+11	2.24358e+11	2.22288e+11	2.24049e+11	2.28064e+11	2.3267e+11	2.40828e+11	2.4769e+11	2.53228e+11
PRY	1.90057e+10	1.88472e+10	1.88431e+10	1.96573e+10	2.04549e+10	2.08913e+10	2.18956e+10	2.30827e+10	2.45505e+10	2.44872e+10	2.7216e+10	2.83724e+10	2.82196e+10	3.0595e+10	3.20822e+10	3.30704e+10	3.44967e+10	3.62056e+10	3.74208e+10	3.74096e+10
PSE	6.21856e+09	5.63957e+09	4.93523e+09	5.62695e+09	6.86067e+09	7.63528e+09	7.55919e+09	7.84556e+09	8.42842e+09	9.15271e+09	9681500000	1.0611e+10	1.12579e+10	1.17869e+10	1.17683e+10	1.22062e+10	1.32882e+10	1.34768e+10	1.36422e+10	1.37717e+10
PSS	5.47757e+09	5.53787e+09	5.64595e+09	5.76266e+09	5.99073e+09	6.12309e+09	6.27247e+09	6.34801e+09	6.46241e+09	6.40329e+09	6.59867e+09	6.83678e+09	6.89252e+09	7.12366e+09	7.37486e+09	7.64176e+09	7.92048e+09	8.249e+09	8.48538e+09	8.53958e+09
PST	3.6272e+13	3.68336e+13	3.73921e+13	3.81498e+13	3.93434e+13	4.04269e+13	41632627124774	4.27405e+13	4.28375e+13	4.13491e+13	4.25234e+13	4.32049e+13	43691777998235	4.4282e+13	4.51184e+13	4.60666e+13	4.68267e+13	4.79655e+13	4.89734e+13	4.9746e+13
PYF
QAT	3.60443e+10	3.74494e+10	4.0139e+10	4.16322e+10	4.96335e+10	5.33524e+10	6.73148e+10	7.94218e+10	9.34505e+10	1.04624e+11	1.25122e+11	1.41858e+11	1.48568e+11	1.56822e+11	1.65187e+11	1.73039e+11	1.78342e+11	1.75671e+11	1.7784e+11	1.79218e+11
ROU	1.09952e+11	1.1569e+11	1.22287e+11	1.2515e+11	1.38201e+11	1.44652e+11	1.56266e+11	1.6757e+11	1.83167e+11	1.73061e+11	1.66309e+11	1.69479e+11	1.72938e+11	1.79459e+11	1.85935e+11	1.91427e+11	2.0043e+11	2.15101e+11	2.24725e+11	2.34057e+11
RUS	9.51571e+11	1.0001e+12	1.04711e+12	1.12354e+12	1.20444e+12	1.28152e+12	1.38661e+12	1.50447e+12	1.5827e+12	1.45925e+12	1.52492e+12	1.59049e+12	1.65449e+12	1.68354e+12	1.69593e+12	1.66247e+12	1.66569e+12	1.69611e+12	1.73913e+12	1.76246e+12
RWA	2.78599e+09	3.02237e+09	3.42109e+09	3.49643e+09	3.75683e+09	4.10915e+09	4.4883e+09	4.83091e+09	5.37009e+09	5.70563e+09	6.12412e+09	6.6115e+09	7.18284e+09	7.52186e+09	7.98574e+09	8.69303e+09	9.21206e+09	9.57836e+09	1.04001e+10	1.13807e+10
SAS	1.11147e+12	1.16145e+12	1.20381e+12	1.29262e+12	1.3906e+12	1.49631e+12	1.61178e+12	1.72996e+12	1.78597e+12	1.91338e+12	2.06078e+12	2.16666e+12	2.28586e+12	2.42502e+12	2.59459e+12	2.78867e+12	3.00559e+12	3.21084e+12	3.40657e+12	3.5477e+12
SAU	3.79223e+11	3.74632e+11	3.64071e+11	4.05e+11	4.37231e+11	4.61602e+11	4.74473e+11	4.83237e+11	5.13438e+11	5.02866e+11	5.28207e+11	5.81011e+11	6.12453e+11	6.28984e+11	6.51958e+11	6.7873e+11	6.90069e+11	6.84952e+11	7.01624e+11	7.0395e+11
SDN	3.01792e+10	3.2141e+10	3.42068e+10	3.68525e+10	3.82836e+10	4.1151e+10	4.52925e+10	5.05111e+10	5.4452e+10	5.62172e+10	5.81676e+10	5.7023e+10	5.73204e+10	5.98395e+10	6.14428e+10	6.44572e+10	6.74867e+10	6.80049e+10	6.64476e+10	6.47841e+10
SEN	1.09261e+10	1.14266e+10	1.15014e+10	1.22701e+10	1.29904e+10	1.37208e+10	1.40586e+10	1.47529e+10	1.53513e+10	1.56725e+10	1.62309e+10	1.64676e+10	1.73103e+10	1.77988e+10	1.89759e+10	2.01842e+10	2.14671e+10	2.30572e+10	2.45282e+10	2.58211e+10
SGP	1.36347e+11	1.34889e+11	1.4017e+11	1.46528e+11	1.60916e+11	1.72758e+11	1.88315e+11	2.05305e+11	2.09141e+11	2.09394e+11	2.39809e+11	2.55008e+11	2.66386e+11	2.79272e+11	2.90269e+11	2.98944e+11	3.0864e+11	3.22025e+11	3.33096e+11	3.35539e+11
SLB	6.11465e+08	5.62771e+08	5.47033e+08	5.82735e+08	6.21499e+08	6.55933e+08	6.87832e+08	7.18463e+08	7.60185e+08	7.7962e+08	8.46798e+08	9.08377e+08	9.25277e+08	9.74604e+08	9.8485e+08	9.98792e+08	1.05752e+09	1.11403e+09	1.15797e+09	1.17181e+09
SLE	1.38575e+09	1.29782e+09	1.64067e+09	1.79347e+09	1.9118e+09	1.99793e+09	2.08232e+09	2.25011e+09	2.37158e+09	2.44719e+09	2.57803e+09	2.74083e+09	3.15694e+09	3.81092e+09	3.98457e+09	3.1638e+09	3.35538e+09	3.49669e+09	3.61719e+09	3.81641e+09
SLV	1.56954e+10	1.58331e+10	1.60834e+10	1.63346e+10	1.64801e+10	1.69263e+10	1.76614e+10	1.799e+10	1.84525e+10	1.80676e+10	18447920000	1.91518e+10	1.96908e+10	2.0131e+10	2.04755e+10	2.09659e+10	2.14998e+10	2.19835e+10	2.25179e+10	2.30544e+10
SMR	1.70245e+09	1.79742e+09	1.80301e+09	1.87283e+09	1.95803e+09	2.00551e+09	2.08232e+09	2.23036e+09	2.21919e+09	1.99015e+09	1.88121e+09	1.7248e+09	1.60329e+09	1.59072e+09	1.57955e+09	1.61836e+09	1.65817e+09	1.66815e+09	1.69005e+09
SOM
SRB	2.6442e+10	2.82609e+10	3.00641e+10	3.13832e+10	3.42166e+10	3.61089e+10	3.79532e+10	4.03972e+10	4.26819e+10	4.1516e+10	4.18195e+10	4.2671e+10	4.23802e+10	4.36061e+10	4.2913e+10	4.3688e+10	4.51466e+10	4.60952e+10	4.81672e+10	5.02136e+10
SSA	8.0473e+11	8.39045e+11	8.92745e+11	9.30554e+11	9.91341e+11	1.05311e+12	1.11813e+12	1.1907e+12	1.25445e+12	1.29332e+12	1.36555e+12	1.42679e+12	1.48575e+12	1.55955e+12	1.63227e+12	1.67755e+12	1.69666e+12	1.73686e+12	1.77811e+12	1.81864e+12
SSD									1.31773e+10	1.38417e+10	1.46021e+10	1.39245e+10	7.50779e+09	8.49354e+09	8.78008e+09	7.83242e+09
SSF	8.12256e+11	8.46777e+11	9.00595e+11	9.38776e+11	9.99864e+11	1.06183e+12	1.12731e+12	1.20045e+12	1.26465e+12	1.30382e+12	1.37653e+12	1.43824e+12	1.49758e+12	1.57181e+12	1.645e+12	1.69074e+12	1.71038e+12	1.7511e+12	1.79289e+12	1.8339e+12
SST	2.23764e+11	2.31994e+11	2.4202e+11	2.53344e+11	2.73415e+11	2.87815e+11	3.156e+11	3.42391e+11	3.6365e+11	3.67252e+11	3.93568e+11	4.18802e+11	4.3222e+11	4.45904e+11	4.60374e+11	4.73419e+11	4.8376e+11	4.88766e+11	4.9846e+11	5.07043e+11
STP		1.2171e+08	1.24603e+08	1.32793e+08	1.37882e+08	1.47663e+08	1.61124e+08	1.66366e+08	1.79985e+08	1.84352e+08	1.96652e+08	2.05301e+08	2.11752e+08	2.21947e+08	2.36485e+08	2.45734e+08	2.55969e+08	2.65821e+08	2.7365e+08	2.77212e+08
SUR	2.69686e+09	2.81013e+09	2.88882e+09	3.07081e+09	3.33183e+09	3.48176e+09	3.68348e+09	3.87176e+09	4.03218e+09	4.1537e+09	4.3684e+09	4.62392e+09	4.74832e+09	4.88761e+09	4.9001e+09	4.73295e+09	4.46974e+09	4.54851e+09	4.66571e+09	4.6782e+09
SVK	5.56151e+10	5.74247e+10	6.00142e+10	6.33144e+10	6.66567e+10	7.10717e+10	7.7108e+10	8.54603e+10	9.02246e+10	8.53024e+10	9.03107e+10	9.28821e+10	9.46438e+10	9.52746e+10	9.77914e+10	1.025e+11	1.04686e+11	1.07872e+11	1.11937e+11	1.14531e+11
SVN	3.68412e+10	3.80262e+10	3.93593e+10	4.05244e+10	4.22909e+10	4.38971e+10	4.64196e+10	4.96598e+10	5.14028e+10	4.75227e+10	4.81613e+10	4.85761e+10	4.72939e+10	4.68072e+10	4.81028e+10	4.9166e+10	5.07353e+10	5.31673e+10	5.54984e+10	5.72657e+10
SWE	3.98727e+11	4.04507e+11	4.13394e+11	4.22942e+11	4.41285e+11	4.539e+11	4.75064e+11	4.91403e+11	4.89189e+11	4.67959e+11	4.95813e+11	5.11655e+11	5.08645e+11	5.14687e+11	5.28366e+11	5.52086e+11	5.63518e+11	5.77988e+11	5.89259e+11	5.9669e+11
SWZ	3.13476e+09	3.16783e+09	3.30658e+09	3.43488e+09	3.55936e+09	3.77288e+09	3.99895e+09	4.17632e+09	4.21064e+09	4.27654e+09	4.43878e+09	4.53853e+09	4.78321e+09	4.96795e+09	5.01332e+09	5.12378e+09	5.18018e+09	5.28516e+09	5.4105e+09	5.53191e+09
SXM
SYC	7.94294e+08	7.76255e+08	7.85669e+08	7.39416e+08	7.18339e+08	7.83031e+08	8.56684e+08	9.45963e+08	9.25654e+08	9.15423e+08	9.69937e+08	1.04644e+09	1.05963e+09	1.1234e+09	1.17401e+09	1.23197e+09	1.28818e+09	1.34455e+09	1.39502e+09	1.46913e+09
SYR
TCA											686787800
TCD	3.86244e+09	4.31272e+09	4.67893e+09	5.36774e+09	7.17288e+09	8.41612e+09	8.47068e+09	8.7478e+09	9.01484e+09	9.39506e+09	1.06681e+10	1.06769e+10	1.16253e+10	1.2288e+10	1.31358e+10	1.34994e+10	1.26549e+10	1.22767e+10	1.25682e+10	1.29763e+10
TEA	3.30141e+12	3.52276e+12	3.79949e+12	4.13099e+12	4.49921e+12	4.93573e+12	5.46674e+12	6.13082e+12	6.64766e+12	7.15983e+12	7.85951e+12	8.52494e+12	9.16584e+12	9.82582e+12	1.05015e+13	1.11962e+13	1.19216e+13	1.27128e+13	1.35329e+13	1.43221e+13
TEC	2.30256e+12	2.35981e+12	2.47772e+12	2.63181e+12	2.83941e+12	3.02864e+12	3.26512e+12	3.51171e+12	3.66416e+12	3.48488e+12	3.651e+12	3.86263e+12	3.99529e+12	4.13899e+12	4.23502e+12	4.29391e+12	4.37674e+12	4.56213e+12	4.71522e+12	4.82001e+12
TGO	2.75102e+09	2.77368e+09	2.87981e+09	3.07334e+09	3.04326e+09	2.90126e+09	2.97814e+09	2.94315e+09	3.0627e+09	3.23231e+09	3.42946e+09	3.64889e+09	3.88765e+09	4.12528e+09	4.36952e+09	4.62045e+09	4.87731e+09	5.08983e+09	5.34082e+09	5.62595e+09
THA	2.17712e+11	2.25211e+11	2.39059e+11	2.56246e+11	2.72362e+11	2.83768e+11	2.97865e+11	3.14054e+11	3.19474e+11	3.17267e+11	3.41105e+11	3.43971e+11	3.68884e+11	3.78797e+11	3.82526e+11	3.94514e+11	4.08043e+11	4.24635e+11	4.42261e+11	4.52675e+11
TJK	2.58267e+09	2.83011e+09	3.13683e+09	3.47964e+09	3.8405e+09	4.09567e+09	4.38435e+09	4.72458e+09	5.09832e+09	5.29679e+09	5.64218e+09	6.05974e+09	6.51338e+09	6.99537e+09	7.46448e+09	7.91297e+09	8.45682e+09	9.10102e+09	9.7654e+09	1.04501e+10
TKM	1.07537e+10	1.12208e+10	1.12497e+10	1.16174e+10	1.21983e+10	1.37883e+10	1.53013e+10	1.69935e+10	1.94916e+10	2.06805e+10	2.25832e+10	2.59029e+10	2.87781e+10	3.17135e+10	3.498e+10	3.72537e+10	3.95634e+10	4.2135e+10	4.47474e+10
TLA	3.76126e+12	3.78862e+12	3.79847e+12	3.85879e+12	4.10199e+12	4.28041e+12	4.50973e+12	4.76521e+12	4.95906e+12	4.86531e+12	5.15934e+12	5.39169e+12	5.54509e+12	5.70359e+12	5.76292e+12	5.76567e+12	5.74257e+12	5.85021e+12	5.94818e+12	5.99852e+12
TLS	5.66701e+08	6.59343e+08	6.15163e+08	6.01738e+08	6.04145e+08	6.2238e+08	5.96824e+08	6.57872e+08	7.32448e+08	8.05617e+08	881826900	9.33018e+08	9.892e+08	1.01016e+09	1.05511e+09	1.08582e+09	1.12235e+09	1.0763e+09	1.06495e+09	1.26435e+09
TMN	8.96081e+11	9.16807e+11	9.48312e+11	9.74137e+11	1.05214e+12	1.09947e+12	1.16053e+12	1.23133e+12	1.27456e+12	1.30656e+12	1.3751e+12	1.36112e+12	1.39886e+12	1.42255e+12	1.45294e+12	1.46339e+12	1.57793e+12	1.624e+12	1.61764e+12	1.61153e+12
TON	3.36741e+08	3.49366e+08	3.66303e+08	3.74757e+08	3.65723e+08	3.66019e+08	3.65475e+08	3.66466e+08	3.83874e+08	3.63916e+08	3.6684e+08	3.91852e+08	3.95078e+08	3.96311e+08	4.04312e+08	4.0905e+08	4.35928e+08	4.50412e+08	4.51763e+08	4.55079e+08
TSA	1.11147e+12	1.16145e+12	1.20381e+12	1.29262e+12	1.3906e+12	1.49631e+12	1.61178e+12	1.72996e+12	1.78597e+12	1.91338e+12	2.06078e+12	2.16666e+12	2.28586e+12	2.42502e+12	2.59459e+12	2.78867e+12	3.00559e+12	3.21084e+12	3.40657e+12	3.5477e+12
TSS	8.12256e+11	8.46777e+11	9.00595e+11	9.38776e+11	9.99864e+11	1.06183e+12	1.12731e+12	1.20045e+12	1.26465e+12	1.30382e+12	1.37653e+12	1.43824e+12	1.49758e+12	1.57181e+12	1.645e+12	1.69074e+12	1.71038e+12	1.7511e+12	1.79289e+12	1.8339e+12
TTO	1.24002e+10	1.29172e+10	1.39423e+10	1.59558e+10	1.72243e+10	1.82937e+10	2.07099e+10	2.16945e+10	2.24304e+10	2.14453e+10	2.21579e+10	2.20927e+10	2.23733e+10	2.2872e+10	2.26633e+10	2.30765e+10	2.16235e+10	2.11235e+10	2.10717e+10	2.10711e+10
TUN	2.91423e+10	3.02486e+10	3.06487e+10	3.20899e+10	3.4091e+10	3.52795e+10	3.71297e+10	3.96209e+10	4.13e+10	4.25569e+10	4.40509e+10	4.32064e+10	4.49336e+10	4.62257e+10	4.75993e+10	4.81679e+10	4.87264e+10	4.96605e+10	5.09837e+10	5.15154e+10
TUR	5.23519e+11	4.93416e+11	5.25231e+11	5.55501e+11	6.09917e+11	6.64763e+11	7.1095e+11	7.46807e+11	7.52894e+11	7.16581e+11	7.76968e+11	8.63989e+11	9.05361e+11	9.82188e+11	1.03071e+12	1.09342e+12	1.12975e+12	1.21451e+12	1.25044e+12	1.26191e+12
TUV	2.90092e+07	2.94832e+07	3.18083e+07	3.0748e+07	3.03322e+07	2.91857e+07	2.981e+07	3.17031e+07	3.4234e+07	3.27165e+07	3.18235e+07	3.42154e+07	3.29029e+07	3.44089e+07	3.48727e+07	3.80611e+07	3.92161e+07	4.08216e+07	4.18422e+07	4.59243e+07
TZA	1.69929e+10	1.80245e+10	1.93031e+10	2.05911e+10	2.21362e+10	2.37912e+10	2.53453e+10	2.70608e+10	2.85996e+10	3.01065e+10	3.20142e+10	3.44704e+10	3.60217e+10	3.84645e+10	4.10541e+10	4.35833e+10	4.65762e+10	4.97367e+10	5.24449e+10	5.54821e+10
UGA	1.30369e+10	1.37127e+10	1.49102e+10	1.58754e+10	1.6956e+10	1.80298e+10	1.99743e+10	2.16546e+10	2.35404e+10	2.51415e+10	2.65589e+10	2.90532e+10	3.01681e+10	3.12502e+10	3.2846e+10	3.455e+10	3.62018e+10	3.75808e+10	3.98967e+10	4.2611e+10
UKR	8.94015e+10	9.76298e+10	1.02755e+11	1.12533e+11	1.26159e+11	1.2994e+11	1.39608e+11	1.50209e+11	1.5367e+11	1.3099e+11	1.36013e+11	1.43447e+11	1.43789e+11	1.43751e+11	1.34331e+11	1.21203e+11	1.23912e+11	1.26968e+11	1.31292e+11	1.35537e+11
UMC	9.10705e+12	9.39301e+12	9.78773e+12	1.02949e+13	1.11041e+13	1.18926e+13	1.28613e+13	1.3998e+13	1.48179e+13	1.50742e+13	1.62234e+13	1.72473e+13	1.81465e+13	1.9062e+13	19851283531128	2.05575e+13	2.13737e+13	2.24028e+13	2.33546e+13	2.41946e+13
URY	2.98834e+10	2.87347e+10	2.65129e+10	2.67264e+10	2.80638e+10	3.01574e+10	3.13935e+10	3.34471e+10	3.58473e+10	3.73685e+10	4.02845e+10	4.2364e+10	4.38629e+10	4.58971e+10	4.73836e+10	4.75593e+10	4.83629e+10	4.96162e+10	5.042e+10	5.0532e+10
USA	12620268392851	1.27463e+13	1.29683e+13	1.33393e+13	1.38461e+13	1.43325e+13	14741688498216	1.50183e+13	1.49978e+13	1.46173e+13	14992052727000	1.52246e+13	1.5567e+13	1.58538e+13	1.62543e+13	1.67269e+13	17000895844117	1.74038e+13	1.79132e+13	1.83004e+13
UZB	2.4133e+10	2.51379e+10	2.61367e+10	2.7243e+10	2.92724e+10	3.13068e+10	3.36396e+10	3.68263e+10	4.01514e+10	4.33839e+10	4.66799e+10	5.03139e+10	5.40249e+10	5.81224e+10	6.22952e+10	6.69348e+10	7.10139e+10	7.41822e+10	7.82225e+10	8.25746e+10
VCT	5.12304e+08	5.2106e+08	5.54e+08	5.96601e+08	6.21398e+08	6.36858e+08	6.85822e+08	7.08746e+08	7.19976e+08	7.04863e+08	6.81226e+08	6.7837e+08	6.87745e+08	7.00351e+08	7.08854e+08	7.18284e+08	7.31913e+08	7.39234e+08	7.55225e+08	7.58963e+08
VEN	2.8896e+11	2.98768e+11	2.7231e+11	2.51191e+11	2.97126e+11	3.27783e+11	3.60142e+11	3.91667e+11	4.12339e+11	3.99135e+11	3.93192e+11	4.09614e+11	4.32658e+11	4.38469e+11	4.21394e+11
VGB
VIR			3.98091e+09	3.96761e+09	4.08425e+09	4.2326e+09	4.38606e+09	4.56306e+09	4.60603e+09	4.30012e+09	4339000000	3.985e+09	3.38649e+09	3.18903e+09	3.1614e+09	3.16754e+09	3.19619e+09	3.14196e+09
VNM	6.11463e+10	6.4933e+10	6.90373e+10	7.38003e+10	7.93621e+10	8.53518e+10	9.13076e+10	9.78174e+10	1.03356e+11	1.08935e+11	1.15932e+11	1.23166e+11	1.29629e+11	1.36658e+11	1.44835e+11	1.54509e+11	1.64105e+11	1.75284e+11	1.87687e+11	2.00858e+11
VUT	5.25554e+08	5.07698e+08	4.81306e+08	5.01946e+08	5.21961e+08	5.49653e+08	5.96182e+08	6.27025e+08	6.67459e+08	6.89571e+08	7.00804e+08	7.09377e+08	7.21824e+08	7.36038e+08	7.52999e+08	7.54226e+08	7.80372e+08	8.14846e+08	8.38478e+08	8.65851e+08
WLD	4.9949e+13	5.09284e+13	5.20398e+13	53583285194606	5.59455e+13	5.81363e+13	6.06817e+13	6.33044e+13	6.4477e+13	6.33979e+13	6.61259e+13	6.82008e+13	6.99184e+13	71782454322508	7.38362e+13	7.59582e+13	7.79375e+13	80508418354625	8.2905e+13	8.48654e+13
WSM	4.98174e+08	5.32747e+08	5.55889e+08	5.8099e+08	6.07861e+08	6.33127e+08	6.45592e+08	6.8641e+08	6.93337e+08	6.59999e+08	6.63162e+08	6.90838e+08	6.62591e+08	6.59816e+08	6.60332e+08	6.88543e+08	7.43999e+08	7.51773e+08	7.36262e+08	7.62625e+08
XKX	3.1468e+09	3.99562e+09	3.96761e+09	4.20488e+09	4.31472e+09	4.57503e+09	4.78105e+09	5.1294e+09	5.45285e+09	5.6489e+09	5.83587e+09	6.09121e+09	6.26239e+09	6.47779e+09	6.55696e+09	6.82548e+09	7.10334e+09	7.4035e+09	7.68599e+09	8.00662e+09
YEM	2.03459e+10	2.11197e+10	2.19508e+10	2.27734e+10	2.36782e+10	2.50022e+10	2.57948e+10	2.6656e+10	2.76283e+10	2.86965e+10	3.09067e+10	2.6977e+10	2.76225e+10	2.89549e+10	2.89003e+10	2.08098e+10	1.88589e+10	1.79024e+10	1.80371e+10	1.84154e+10
ZAF	2.67001e+11	2.7421e+11	2.84357e+11	2.92743e+11	3.06076e+11	3.22228e+11	3.40285e+11	3.58526e+11	3.69967e+11	3.64276e+11	3.75349e+11	3.87677e+11	3.96257e+11	4.06105e+11	4.13606e+11	4.18543e+11	4.20213e+11	4.26157e+11	4.29511e+11	4.30167e+11
ZMB	9.88198e+09	1.04074e+10	1.08764e+10	1.16317e+10	1.24497e+10	1.33505e+10	1.44057e+10	1.56089e+10	1.68223e+10	1.83734e+10	2.02656e+10	2.13933e+10	2.30186e+10	2.41827e+10	2.53188e+10	2.60582e+10	2.70424e+10	2.799e+10	2.91193e+10	2.95391e+10
ZWE	1.72168e+10	1.74646e+10	1.59113e+10	1.32072e+10	1.24402e+10	1.17297e+10	1.13237e+10	1.091e+10	8.9823e+09	1.00619e+10	12041655200	1.37508e+10	1.60425e+10	1.63616e+10	1.67505e+10	1.70487e+10	1.71775e+10	1.79856e+10	1.88542e+10	1.7327e+10

## Sheet: GDP-2010$
ID	ISO	NAME	2000年	2001年	2002年	2003年	2004年	2005年	2006年	2007年	2008年	2009年	2010年	2011年	2012年	2013年	2014年	2015年	2016年	2017年	2018年	2019年		Average
1	CHN	China	2.23218e+12	2.41825e+12	2.63912e+12	2.90404e+12	3.19774e+12	3.56211e+12	4.01524e+12	4.58665e+12	5.02929e+12	5.50198e+12	6.08716e+12	6.66854e+12	7.19293e+12	7.75155e+12	8.32716e+12	8.9135e+12	9.52397e+12	1.01856e+13	1.08731e+13	1.15375e+13		6.15738e+12
2	MNG	Mongolia	3.83705e+09	3.95034e+09	4.13731e+09	4.42712e+09	4.89752e+09	5.25277e+09	5.7022e+09	6.28657e+09	6.84609e+09	6.75924e+09	7.18948e+09	8.4326e+09	9.47148e+09	1.05748e+10	1.14087e+10	1.16802e+10	1.18166e+10	1.24473e+10	1.33493e+10	1.4038e+10		8.12523e+09
3	RUS	Russia	9.51571e+11	1.0001e+12	1.04711e+12	1.12354e+12	1.20444e+12	1.28152e+12	1.38661e+12	1.50447e+12	1.5827e+12	1.45925e+12	1.52492e+12	1.59049e+12	1.65449e+12	1.68354e+12	1.69593e+12	1.66247e+12	1.66569e+12	1.69611e+12	1.73913e+12	1.76246e+12		1.46083e+12
4	SGP	Singapore	1.36347e+11	1.34889e+11	1.4017e+11	1.46528e+11	1.60916e+11	1.72758e+11	1.88315e+11	2.05305e+11	2.09141e+11	2.09394e+11	2.39809e+11	2.55008e+11	2.66386e+11	2.79272e+11	2.90269e+11	2.98944e+11	3.0864e+11	3.22025e+11	3.33096e+11	3.35539e+11		2.31637e+11
5	IDN	Indonesia	4.53414e+11	4.69934e+11	4.91078e+11	5.14553e+11	5.4044e+11	5.71205e+11	6.02627e+11	6.40863e+11	6.79403e+11	7.10852e+11	7.55094e+11	8.01682e+11	8.50024e+11	8.97262e+11	9.42185e+11	9.88129e+11	1.03786e+12	1.09048e+12	1.14685e+12	1.20448e+12		7.69421e+11
6	MYS	Malaysia	1.62523e+11	1.63364e+11	1.72171e+11	1.82138e+11	1.94493e+11	2.04863e+11	2.16305e+11	2.29929e+11	2.41039e+11	2.37391e+11	2.55017e+11	2.68517e+11	2.83214e+11	2.96507e+11	3.14318e+11	3.30321e+11	3.4502e+11	3.65075e+11	3.82489e+11	3.98947e+11		2.62182e+11
7	THA	Thailand	2.17712e+11	2.25211e+11	2.39059e+11	2.56246e+11	2.72362e+11	2.83768e+11	2.97865e+11	3.14054e+11	3.19474e+11	3.17267e+11	3.41105e+11	3.43971e+11	3.68884e+11	3.78797e+11	3.82526e+11	3.94514e+11	4.08043e+11	4.24635e+11	4.42261e+11	4.52675e+11		3.34021e+11
8	VNM	Vietnam	6.11463e+10	6.4933e+10	6.90373e+10	7.38003e+10	7.93621e+10	8.53518e+10	9.13076e+10	9.78174e+10	1.03356e+11	1.08935e+11	1.15932e+11	1.23166e+11	1.29629e+11	1.36658e+11	1.44835e+11	1.54509e+11	1.64105e+11	1.75284e+11	1.87687e+11	2.00858e+11		1.18385e+11
9	PHL	Philippines	1.30146e+11	1.34115e+11	1.39099e+11	1.46174e+11	1.55777e+11	1.63476e+11	1.72167e+11	1.83391e+11	1.91359e+11	1.9413e+11	2.08369e+11	2.16408e+11	2.31334e+11	2.4695e+11	2.62626e+11	2.79299e+11	2.99267e+11	3.20009e+11	3.40303e+11	3.60859e+11		2.18763e+11
10	KHM	Cambodia	5.24137e+09	5.63167e+09	6.00218e+09	6.51271e+09	7.18616e+09	8.13834e+09	9.01492e+09	9.93558e+09	1.06004e+10	1.06096e+10	1.12423e+10	1.20371e+10	1.29174e+10	1.38677e+10	1.48582e+10	1.59036e+10	1.70218e+10	1.81842e+10	1.95424e+10	2.0921e+10		1.17684e+10
11	BRN	Brunei	1.19712e+10	1.22996e+10	1.27759e+10	1.31469e+10	1.32132e+10	1.32644e+10	1.38477e+10	1.38691e+10	1.36001e+10	1.33601e+10	1.37074e+10	1.42208e+10	1.43506e+10	1.40455e+10	1.36932e+10	1.36394e+10	1.33015e+10	1.34782e+10	1.34852e+10	1.4007e+10		1.34638e+10
12	IND	India	8.73357e+11	9.15488e+11	9.50313e+11	1.02501e+12	1.10622e+12	1.19387e+12	1.29011e+12	1.38894e+12	1.43181e+12	1.54438e+12	1.67562e+12	1.76344e+12	1.85966e+12	1.97842e+12	2.12502e+12	2.29495e+12	2.48443e+12	2.65942e+12	2.82217e+12	2.94016e+12		1.71614e+12
13	PAK	Pakistan	1.16754e+11	1.20904e+11	1.23936e+11	1.31096e+11	1.4099e+11	1.50181e+11	1.5904e+11	1.66726e+11	1.69563e+11	1.74364e+11	1.77166e+11	1.82035e+11	1.88419e+11	1.96703e+11	2.05898e+11	2.15639e+11	2.27557e+11	2.40196e+11	2.54215e+11	2.56729e+11		1.79906e+11
14	LKA	Sri Lanka	3.42718e+10	3.37422e+10	3.50799e+10	3.71638e+10	3.91874e+10	4.16333e+10	4.48259e+10	4.78726e+10	5.07211e+10	5.25161e+10	5.67257e+10	6.14934e+10	6.71167e+10	6.93958e+10	7.28383e+10	7.64858e+10	7.99175e+10	8.27771e+10	8.5514e+10	8.74667e+10		5.78373e+10
15	BGD	Bangladesh	6.70135e+10	7.04159e+10	7.31151e+10	7.65804e+10	8.05929e+10	8.58604e+10	9.15889e+10	9.80538e+10	1.03951e+11	1.09195e+11	1.15279e+11	1.22731e+11	1.30735e+11	1.38597e+11	1.46997e+11	1.5663e+11	1.67771e+11	1.79992e+11	1.94146e+11	2.09974e+11		1.20961e+11
16	NPL	Nepal	1.08998e+10	1.1423e+10	1.14367e+10	1.18879e+10	1.24446e+10	1.28776e+10	1.33108e+10	1.3765e+10	1.46053e+10	1.52673e+10	1.60027e+10	1.65502e+10	1.73415e+10	1.80575e+10	1.9139e+10	1.9775e+10	1.98914e+10	2.15272e+10	2.29697e+10	2.45756e+10		1.61874e+10
17	MDV	Maldives	1.61984e+09	1.55596e+09	1.66905e+09	1.89855e+09	2.0131e+09	1.7488e+09	2.20544e+09	2.37556e+09	2.60089e+09	2.41288e+09	2.58818e+09	2.8099e+09	2.88063e+09	3.09038e+09	3.31689e+09	3.41257e+09	3.62884e+09	3.89049e+09	4.20675e+09	4.50066e+09		2.72127e+09
18	BTN	Bhutan	6.61804e+08	7.17058e+08	7.95879e+08	8.58143e+08	9.09706e+08	9.75999e+08	1.04432e+09	1.23606e+09	1.29539e+09	1.3828e+09	1.54799e+09	1.67156e+09	1.75712e+09	1.79437e+09	1.89802e+09	2.02409e+09	2.18859e+09	2.2904e+09	2.36037e+09	2.48936e+09		1.49495e+09
19	ARE	United Arab Emirates	1.98234e+11	2.01008e+11	2.05899e+11	2.24019e+11	2.4545e+11	2.57367e+11	2.82685e+11	2.91687e+11	3.00997e+11	2.85216e+11	2.89787e+11	3.0987e+11	3.23767e+11	3.40128e+11	3.547e+11	3.72811e+11	3.84222e+11	3.93342e+11	3.98022e+11	4.047e+11		3.03196e+11
20	KWT	Kuwait	7.37638e+10	7.39211e+10	7.61493e+10	8.9343e+10	9.8492e+10	1.08941e+11	1.17128e+11	1.24145e+11	1.27224e+11	1.18222e+11	1.15419e+11	1.26532e+11	1.34916e+11	1.36467e+11	1.3715e+11	1.37964e+11	1.42e+11	1.35309e+11	1.36995e+11	1.37581e+11		1.17383e+11
21	TUR	Turkey	5.23519e+11	4.93416e+11	5.25231e+11	5.55501e+11	6.09917e+11	6.64763e+11	7.1095e+11	7.46807e+11	7.52894e+11	7.16581e+11	7.76968e+11	8.63989e+11	9.05361e+11	9.82188e+11	1.03071e+12	1.09342e+12	1.12975e+12	1.21451e+12	1.25044e+12	1.26191e+12		8.40441e+11
22	QAT	Qatar	3.60443e+10	3.74494e+10	4.0139e+10	4.16322e+10	4.96335e+10	5.33524e+10	6.73148e+10	7.94218e+10	9.34505e+10	1.04624e+11	1.25122e+11	1.41858e+11	1.48568e+11	1.56822e+11	1.65187e+11	1.73039e+11	1.78342e+11	1.75671e+11	1.7784e+11	1.79218e+11		1.11236e+11
23	SAU	Saudi Arabia	3.79223e+11	3.74632e+11	3.64071e+11	4.05e+11	4.37231e+11	4.61602e+11	4.74473e+11	4.83237e+11	5.13438e+11	5.02866e+11	5.28207e+11	5.81011e+11	6.12453e+11	6.28984e+11	6.51958e+11	6.7873e+11	6.90069e+11	6.84952e+11	7.01624e+11	7.0395e+11		5.42886e+11
24	ISR	Israel	1.74465e+11	1.74672e+11	1.74646e+11	1.76341e+11	1.83723e+11	1.90909e+11	2.01532e+11	2.13168e+11	2.19555e+11	2.21584e+11	2.33996e+11	2.45189e+11	2.50723e+11	2.61123e+11	2.70937e+11	2.77142e+11	2.88178e+11	2.9837e+11	3.08674e+11	3.19391e+11		2.34216e+11
25	YEM	Yemen	2.03459e+10	2.11197e+10	2.19508e+10	2.27734e+10	2.36782e+10	2.50022e+10	2.57948e+10	2.6656e+10	2.76283e+10	2.86965e+10	3.09067e+10	2.6977e+10	2.76225e+10	2.89549e+10	2.89003e+10	2.08098e+10	1.88589e+10	1.79024e+10	1.80371e+10	1.84154e+10		2.40515e+10
26	EGY	Egypt	1.36413e+11	1.41235e+11	1.44611e+11	1.49229e+11	1.55335e+11	1.62282e+11	1.73388e+11	1.85677e+11	1.98965e+11	2.08264e+11	2.18984e+11	2.22848e+11	2.27809e+11	2.32788e+11	2.39575e+11	2.5005e+11	2.60918e+11	2.71828e+11	2.86273e+11	3.02183e+11		2.08433e+11
27	JOR	Jordan	1.47872e+10	1.55665e+10	1.64668e+10	1.71521e+10	1.86216e+10	2.01386e+10	2.17684e+10	2.35483e+10	2.52514e+10	2.65199e+10	2.71338e+10	2.78765e+10	2.85537e+10	2.9299e+10	3.02905e+10	3.10467e+10	3.16658e+10	3.23267e+10	3.29519e+10	3.35963e+10		2.52281e+10
28	IRQ	Iraq	1.01557e+11	1.03898e+11	9.67287e+10	6.47107e+10	9.97566e+10	1.04146e+11	1.14726e+11	1.16306e+11	1.25876e+11	1.3013e+11	1.38462e+11	1.4891e+11	1.69663e+11	1.82558e+11	1.83836e+11	1.8839e+11	2.17049e+11	2.11635e+11	2.10442e+11	2.19703e+11		1.46424e+11
29	AZE	Azerbaijan	1.33511e+10	1.46728e+10	1.60578e+10	1.7697e+10	1.93346e+10	2.47409e+10	3.32682e+10	4.17393e+10	4.61601e+10	5.04849e+10	5.29027e+10	5.20705e+10	5.32176e+10	5.63274e+10	5.79032e+10	5.85109e+10	5.67183e+10	5.68055e+10	5.76578e+10	5.8937e+10		4.19279e+10
30	GEO	Georgia	6.66015e+09	6.9802e+09	7.36229e+09	8.17646e+09	8.65025e+09	9.47977e+09	1.03727e+10	1.16775e+10	1.196e+10	1.15234e+10	1.22435e+10	1.31495e+10	1.3987e+10	1.44935e+10	1.51359e+10	1.55933e+10	1.60465e+10	1.68236e+10	1.76429e+10	1.85219e+10		1.2324e+10
31	ARM	Armenia	4.30673e+09	4.72018e+09	5.34324e+09	6.0913e+09	6.73088e+09	7.66647e+09	8.67845e+09	9.8674e+09	1.05482e+10	9.06094e+09	9.26028e+09	9.69552e+09	1.03936e+10	1.07366e+10	1.11231e+10	1.1479e+10	1.1502e+10	1.23646e+10	1.30076e+10	1.39962e+10		9.32862e+09
32	POL	Poland	3.26937e+11	3.31052e+11	3.37792e+11	3.49609e+11	3.67029e+11	3.799e+11	4.03193e+11	4.31664e+11	4.49794e+11	4.62533e+11	4.79834e+11	5.02663e+11	5.09323e+11	5.15056e+11	5.32458e+11	5.55015e+11	5.72452e+11	6.00105e+11	6.32233e+11	6.60942e+11		4.69979e+11
33	ALB	Albania	6.93371e+09	7.50852e+09	7.8494e+09	8.28347e+09	8.73989e+09	9.2232e+09	9.76738e+09	1.03515e+10	1.11278e+10	1.15006e+10	1.19269e+10	1.22305e+10	1.24039e+10	1.25282e+10	1.27505e+10	1.30334e+10	1.34654e+10	1.39774e+10	1.45464e+10	1.48723e+10		1.1151e+10
34	EST	Estonia	1.40571e+10	1.48976e+10	1.5911e+10	1.7115e+10	1.82732e+10	2.00074e+10	2.19519e+10	2.36144e+10	2.24127e+10	1.91777e+10	1.96936e+10	2.11596e+10	2.18208e+10	2.21145e+10	2.27752e+10	2.31954e+10	2.39348e+10	2.5251e+10	2.63508e+10	2.76674e+10		2.1069e+10
35	LTU	Lithuania	2.42675e+10	2.58512e+10	2.75966e+10	3.05124e+10	3.25169e+10	3.50312e+10	3.76285e+10	4.18081e+10	4.29011e+10	3.65352e+10	3.71385e+10	3.93813e+10	4.0895e+10	4.23468e+10	4.38446e+10	4.47323e+10	4.5859e+10	4.7823e+10	4.97057e+10	5.18624e+10		3.89119e+10
36	SVN	Slovenia	3.68412e+10	3.80262e+10	3.93593e+10	4.05244e+10	4.22909e+10	4.38971e+10	4.64196e+10	4.96598e+10	5.14028e+10	4.75227e+10	4.81613e+10	4.85761e+10	4.72939e+10	4.68072e+10	4.81028e+10	4.9166e+10	5.07353e+10	5.31673e+10	5.54984e+10	5.72657e+10		4.70359e+10
37	BGR	Bulgaria	3.25554e+10	3.37981e+10	3.58101e+10	3.7655e+10	4.00807e+10	4.29479e+10	4.58693e+10	4.8877e+10	5.18514e+10	5.01015e+10	5.03818e+10	5.15681e+10	5.1752e+10	5.19206e+10	5.28995e+10	5.50101e+10	5.71118e+10	5.91122e+10	6.09403e+10	6.31916e+10		4.86717e+10
38	CZE	Czech Republic	1.52688e+11	1.57335e+11	1.59805e+11	1.65531e+11	1.73501e+11	1.84954e+11	1.9747e+11	2.0847e+11	2.1407e+11	2.041e+11	2.0907e+11	2.1275e+11	2.1108e+11	2.10983e+11	2.15756e+11	2.27382e+11	2.33151e+11	2.45202e+11	2.53003e+11	2.58911e+11		2.04761e+11
39	HUN	Hungary	1.07012e+11	1.11372e+11	1.16652e+11	1.21417e+11	1.27272e+11	1.32673e+11	1.38021e+11	1.38356e+11	1.3982e+11	1.30453e+11	1.31917e+11	1.34472e+11	1.32615e+11	1.35083e+11	1.40796e+11	1.46173e+11	1.49301e+11	1.55746e+11	1.64165e+11	1.71681e+11		1.3625e+11
40	MKD	Republic of Macedonia	7.01771e+09	6.80246e+09	6.90406e+09	7.05751e+09	7.38739e+09	7.73638e+09	8.1338e+09	8.66034e+09	9.13423e+09	9.10147e+09	9.40717e+09	9.62729e+09	9.58337e+09	9.86371e+09	1.02217e+10	1.06158e+10	1.09182e+10	1.10363e+10	1.13563e+10	1.17197e+10		9.11424e+09
41	SRB	Serbia	2.6442e+10	2.82609e+10	3.00641e+10	3.13832e+10	3.42166e+10	3.61089e+10	3.79532e+10	4.03972e+10	4.26819e+10	4.1516e+10	4.18195e+10	4.2671e+10	4.23802e+10	4.36061e+10	4.2913e+10	4.3688e+10	4.51466e+10	4.60952e+10	4.81672e+10	5.02136e+10		3.97862e+10
42	ROU	Romania	1.09952e+11	1.1569e+11	1.22287e+11	1.2515e+11	1.38201e+11	1.44652e+11	1.56266e+11	1.6757e+11	1.83167e+11	1.73061e+11	1.66309e+11	1.69479e+11	1.72938e+11	1.79459e+11	1.85935e+11	1.91427e+11	2.0043e+11	2.15101e+11	2.24725e+11	2.34057e+11		1.68793e+11
43	SVK	Slovakia	5.56151e+10	5.74247e+10	6.00142e+10	6.33144e+10	6.66567e+10	7.10717e+10	7.7108e+10	8.54603e+10	9.02246e+10	8.53024e+10	9.03107e+10	9.28821e+10	9.46438e+10	9.52746e+10	9.77914e+10	1.025e+11	1.04686e+11	1.07872e+11	1.11937e+11	1.14531e+11		8.6231e+10
44	HRV	Croatia	4.66784e+10	4.8059e+10	5.07879e+10	5.36502e+10	5.58791e+10	5.82867e+10	6.11971e+10	6.42983e+10	6.55158e+10	6.07177e+10	5.99183e+10	5.97995e+10	5.83692e+10	5.81082e+10	5.79098e+10	5.93181e+10	6.13931e+10	6.35046e+10	6.52875e+10	6.71541e+10		5.87916e+10
45	LVA	Latvia	1.64898e+10	1.75324e+10	1.87742e+10	2.03577e+10	2.20884e+10	2.44574e+10	2.73889e+10	3.01352e+10	2.91325e+10	2.49783e+10	2.38776e+10	2.54222e+10	2.6503e+10	2.71153e+10	2.74064e+10	2.85046e+10	2.9181e+10	3.01296e+10	3.13421e+10	3.19859e+10		2.56401e+10
46	UKR	Ukraine	8.94015e+10	9.76298e+10	1.02755e+11	1.12533e+11	1.26159e+11	1.2994e+11	1.39608e+11	1.50209e+11	1.5367e+11	1.3099e+11	1.36013e+11	1.43447e+11	1.43789e+11	1.43751e+11	1.34331e+11	1.21203e+11	1.23912e+11	1.26968e+11	1.31292e+11	1.35537e+11		1.28657e+11
47	BLR	Belarus	2.80285e+10	2.93529e+10	3.08338e+10	3.30055e+10	3.67846e+10	4.02423e+10	4.42666e+10	4.80735e+10	5.2977e+10	5.30829e+10	5.72225e+10	6.03003e+10	6.13177e+10	6.1933e+10	6.30022e+10	6.05895e+10	5.90587e+10	6.05542e+10	6.24611e+10	6.32245e+10		5.03156e+10
48	MDA	Moldova	4.22964e+09	4.48764e+09	4.83768e+09	5.15697e+09	5.53858e+09	5.95398e+09	6.23977e+09	6.42696e+09	6.92826e+09	6.51257e+09	6.97496e+09	7.38078e+09	7.33725e+09	8.00082e+09	8.40083e+09	8.37242e+09	8.74155e+09	9.15159e+09	9.54525e+09	9.88701e+09		7.00522e+09
49	KAZ	Kazakhstan	6.68512e+10	7.58761e+10	8.33119e+10	9.10599e+10	9.98017e+10	1.09482e+11	1.21197e+11	1.31984e+11	1.36339e+11	1.37975e+11	1.48047e+11	1.59003e+11	1.66635e+11	1.76633e+11	1.84052e+11	1.8626e+11	1.88309e+11	1.9603e+11	2.04067e+11	2.1325e+11		1.43808e+11
50	KGZ	Kyrgyzstan	3.20508e+09	3.37564e+09	3.37506e+09	3.61234e+09	3.86617e+09	3.85938e+09	3.97913e+09	4.31907e+09	4.68194e+09	4.81707e+09	4.79436e+09	5.07992e+09	5.07544e+09	5.62945e+09	5.85598e+09	6.08295e+09	6.3467e+09	6.64753e+09	6.89734e+09	7.20821e+09		4.93544e+09
51	TKM	Turkmenistan	1.07537e+10	1.12208e+10	1.12497e+10	1.16174e+10	1.21983e+10	1.37883e+10	1.53013e+10	1.69935e+10	1.94916e+10	2.06805e+10	2.25832e+10	2.59029e+10	2.87781e+10	3.17135e+10	3.498e+10	3.72537e+10	3.95634e+10	4.2135e+10	4.47474e+10	4.73597e+10		2.49156e+10
52	TJK	Tajikistan	2.58267e+09	2.83011e+09	3.13683e+09	3.47964e+09	3.8405e+09	4.09567e+09	4.38435e+09	4.72458e+09	5.09832e+09	5.29679e+09	5.64218e+09	6.05974e+09	6.51338e+09	6.99537e+09	7.46448e+09	7.91297e+09	8.45682e+09	9.10102e+09	9.7654e+09	1.04501e+10		5.89155e+09
53	UZB	Uzbekistan	2.4133e+10	2.51379e+10	2.61367e+10	2.7243e+10	2.92724e+10	3.13068e+10	3.36396e+10	3.68263e+10	4.01514e+10	4.33839e+10	4.66799e+10	5.03139e+10	5.40249e+10	5.81224e+10	6.22952e+10	6.69348e+10	7.10139e+10	7.41822e+10	7.82225e+10	8.25746e+10		4.80798e+10

## Sheet: 2000-2013 
2000-2013	CHN	MNG	RUS	SGP	IDN	MYS	THA	VNM	PHL	KHM	BRN	IND	PAK	LKA	BGD	NPL	MDV	BTN	ARE	KWT	TUR	QAT	SAU	ISR	YEM	EGY	JOR	IRQ	AZE	GEO	ARM	POL	ALB	EST	LTU	SVN	BGR	CZE	HUN	MKD	SRB	ROU	SVK	HRV	LVA	UKR	BLR	MDA	KAZ
CHN	0	0	1	1	1	0	0	1	0	1	0	1	0	1	0	0	0	1	0	0	0	1	0	1	0	1	1	0	1	1	1	1	1	0	0	1	1	1	0	1	0	0	1	0	0	0	1	0	0
MNG	0	0	1	0	1	1	0	0	1	1	0	0	0	1	1	0	1	0	1	1	1	0	1	0	0	0	0	0	0	1	1	0	0	1	1	0	0	0	0	0	0	1	1	0	1	1	0	1	0
RUS	1	1	0	1	0	1	1	1	1	1	1	0	1	0	0	0	1	0	1	1	1	0	1	1	0	0	1	0	1	1	1	1	1	1	1	1	1	1	1	1	1	1	1	1	1	1	1	1	1
SGP	1	0	1	0	1	1	1	1	1	1	0	1	0	1	0	0	1	1	1	0	1	1	1	1	0	0	0	0	0	1	0	1	0	1	1	1	0	1	0	1	0	0	1	0	1	1	1	0	0
IDN	1	1	0	1	0	1	0	0	1	0	0	0	0	1	1	0	0	0	0	0	1	1	1	1	0	0	0	0	0	1	0	1	0	0	0	0	0	0	0	1	0	0	1	0	0	0	0	0	0
MYS	0	1	1	1	1	0	1	1	1	1	0	0	0	1	0	0	1	0	1	1	1	0	1	1	0	0	0	0	0	1	1	1	0	1	1	1	1	1	1	1	1	1	1	1	1	1	1	1	0
THA	0	0	1	1	0	1	0	1	1	1	1	0	0	1	0	0	1	1	1	1	1	0	0	0	0	0	0	0	0	1	1	0	0	1	1	1	1	1	1	0	0	0	1	1	1	1	0	1	1
VNM	1	0	1	1	0	1	1	0	0	1	1	1	1	0	0	0	0	1	1	1	1	0	0	1	0	1	1	0	1	1	1	1	1	1	1	1	1	1	1	1	1	1	1	1	1	1	1	1	1
PHL	0	1	1	1	1	1	1	0	0	1	0	1	0	1	1	0	1	0	1	0	1	0	1	1	0	0	0	0	0	1	1	0	0	1	1	1	0	1	0	1	0	0	1	0	1	1	0	1	0
KHM	1	1	1	1	0	1	1	1	1	0	0	0	1	0	0	0	0	0	1	1	1	0	1	1	0	0	1	0	1	1	1	1	1	1	1	1	1	1	1	1	1	1	1	1	1	1	1	1	1
BRN	0	0	1	0	0	0	1	1	0	0	0	0	0	0	0	0	1	0	1	1	0	0	0	0	0	0	0	0	0	1	1	0	0	1	1	1	0	1	1	0	0	0	1	1	1	1	0	0	1
IND	1	0	0	1	0	0	0	1	1	0	0	0	1	0	0	0	0	0	0	0	0	0	0	0	0	0	0	0	0	1	0	0	0	0	0	0	0	0	0	0	0	0	0	0	0	0	0	0	0
PAK	0	0	1	0	0	0	0	1	0	1	0	1	0	0	0	0	0	0	1	1	1	0	0	0	0	0	1	0	1	1	1	0	0	1	1	1	1	1	1	1	1	1	0	1	1	1	0	0	1
LKA	1	1	0	1	1	1	1	0	1	0	0	0	0	0	1	0	1	0	1	1	1	1	1	1	0	0	0	0	0	1	0	1	0	0	0	0	0	0	0	1	0	0	1	0	0	0	0	0	0
BGD	0	1	0	0	1	0	0	0	1	0	0	0	0	1	0	0	0	0	0	0	0	0	0	1	0	0	0	0	0	0	0	1	0	0	0	0	0	0	0	1	0	0	0	0	0	0	0	0	0
NPL	0	0	0	0	0	0	0	0	0	0	0	0	0	0	0	0	0	0	0	0	0	0	0	0	0	0	0	0	0	0	0	0	0	0	0	0	0	0	0	0	0	0	0	0	0	0	0	0	0
MDV	0	1	1	1	0	1	1	0	1	0	1	0	0	1	0	0	0	0	1	0	1	1	0	1	0	0	0	0	0	1	1	1	0	1	1	1	0	1	1	1	0	1	1	1	1	1	0	0	0
BTN	1	0	0	1	0	0	1	1	0	0	0	0	0	0	0	0	0	0	0	0	0	0	0	0	0	1	0	0	1	1	0	1	0	0	0	1	0	0	0	0	0	0	1	0	0	0	0	0	1
ARE	0	1	1	1	0	1	1	1	1	1	1	0	1	1	0	0	1	0	0	1	1	0	1	1	0	0	0	0	0	1	1	1	0	1	1	1	1	1	1	1	1	1	1	1	1	1	1	1	1
KWT	0	1	1	0	0	1	1	1	0	1	1	0	1	1	0	0	0	0	1	0	1	0	1	0	0	0	0	0	0	1	1	0	0	1	1	1	1	1	1	1	1	1	1	1	1	1	1	1	1
TUR	0	1	1	1	1	1	1	1	1	1	0	0	1	1	0	0	1	0	1	1	0	0	1	1	0	0	0	0	0	1	1	1	0	1	1	1	1	1	1	1	0	0	1	1	1	1	0	1	0
QAT	1	0	0	1	1	0	0	0	0	0	0	0	0	1	0	0	1	0	0	0	0	0	0	1	0	1	1	1	1	0	0	1	0	0	0	0	0	0	0	1	0	0	1	0	0	0	1	0	0
SAU	0	1	1	1	1	1	0	0	1	1	0	0	0	1	0	0	0	0	1	1	1	0	0	1	0	0	0	0	0	1	0	0	0	1	1	0	0	1	0	1	0	0	0	0	1	1	1	1	0
ISR	1	0	1	1	1	1	0	1	1	1	0	0	0	1	1	0	1	0	1	0	1	1	1	0	0	1	0	1	0	0	0	1	0	1	0	1	0	1	0	1	0	0	1	0	0	0	0	0	0
YEM	0	0	0	0	0	0	0	0	0	0	0	0	0	0	0	0	0	0	0	0	0	0	0	0	0	0	0	0	0	0	0	0	0	0	0	0	0	0	0	0	0	0	0	0	0	0	0	0	0
EGY	1	0	0	0	0	0	0	1	0	0	0	0	0	0	0	0	0	1	0	0	0	1	0	1	0	0	1	0	1	0	0	1	1	0	0	1	1	1	0	1	0	0	1	0	0	0	1	0	0
JOR	1	0	1	0	0	0	0	1	0	1	0	0	1	0	0	0	0	0	0	0	0	1	0	0	0	1	0	0	1	0	1	1	1	0	0	1	1	1	0	1	1	1	1	1	1	0	1	0	1
IRQ	0	0	0	0	0	0	0	0	0	0	0	0	0	0	0	0	0	0	0	0	0	1	0	1	0	0	0	0	0	0	0	0	0	0	0	0	0	0	0	0	0	1	0	0	0	0	0	0	0
AZE	1	0	1	0	0	0	0	1	0	1	0	0	1	0	0	0	0	1	0	0	0	1	0	0	0	1	1	0	0	1	1	1	1	0	0	1	1	1	0	1	1	1	1	1	1	0	1	0	1
GEO	1	1	1	1	1	1	1	1	1	1	1	1	1	1	0	0	1	1	1	1	1	0	1	0	0	0	0	0	1	0	1	1	0	1	1	1	1	1	1	1	1	1	1	1	1	1	1	1	1
ARM	1	1	1	0	0	1	1	1	1	1	1	0	1	0	0	0	1	0	1	1	1	0	0	0	0	0	1	0	1	1	0	0	1	1	1	1	1	1	1	1	1	1	1	1	1	1	1	1	1
POL	1	0	1	1	1	1	0	1	0	1	0	0	0	1	1	0	1	1	1	0	1	1	0	1	0	1	1	0	1	1	0	0	1	0	0	1	1	1	0	1	1	1	1	1	0	0	1	0	0
ALB	1	0	1	0	0	0	0	1	0	1	0	0	0	0	0	0	0	0	0	0	0	0	0	0	0	1	1	0	1	0	1	1	0	0	0	1	1	1	1	0	1	1	1	1	0	1	1	0	1
EST	0	1	1	1	0	1	1	1	1	1	1	0	1	0	0	0	1	0	1	1	1	0	1	1	0	0	0	0	0	1	1	0	0	0	1	1	1	1	1	1	1	1	1	1	1	1	1	1	1
LTU	0	1	1	1	0	1	1	1	1	1	1	0	1	0	0	0	1	0	1	1	1	0	1	0	0	0	0	0	0	1	1	0	0	1	0	1	1	1	1	1	1	1	1	1	1	1	1	1	1
SVN	1	0	1	1	0	1	1	1	1	1	1	0	1	0	0	0	1	1	1	1	1	0	0	1	0	1	1	0	1	1	1	1	1	1	1	0	1	1	1	1	1	1	1	1	1	1	1	1	1
BGR	1	0	1	0	0	1	1	1	0	1	0	0	1	0	0	0	0	0	1	1	1	0	0	0	0	1	1	0	1	1	1	1	1	1	1	1	0	1	1	1	1	1	1	1	1	1	1	1	1
CZE	1	0	1	1	0	1	1	1	1	1	1	0	1	0	0	0	1	0	1	1	1	0	1	1	0	1	1	0	1	1	1	1	1	1	1	1	1	0	1	1	1	1	1	1	1	1	1	1	1
HUN	0	0	1	0	0	1	1	1	0	1	1	0	1	0	0	0	1	0	1	1	1	0	0	0	0	0	0	0	0	1	1	0	1	1	1	1	1	1	0	0	1	1	1	1	1	1	1	1	1
MKD	1	0	1	1	1	1	0	1	1	1	0	0	1	1	1	0	1	0	1	1	1	1	1	1	0	1	1	0	1	1	1	1	0	1	1	1	1	1	0	0	1	1	1	1	1	0	1	1	0
SRB	0	0	1	0	0	1	0	1	0	1	0	0	1	0	0	0	0	0	1	1	0	0	0	0	0	0	1	0	1	1	1	1	1	1	1	1	1	1	1	1	0	1	1	1	1	1	1	1	1
ROU	0	1	1	0	0	1	0	1	0	1	0	0	1	0	0	0	1	0	1	1	0	0	0	0	0	0	1	1	1	1	1	1	1	1	1	1	1	1	1	1	1	0	1	1	1	1	1	1	1
SVK	1	1	1	1	1	1	1	1	1	1	1	0	0	1	0	0	1	1	1	1	1	1	0	1	0	1	1	0	1	1	1	1	1	1	1	1	1	1	1	1	1	1	0	1	1	1	1	1	1
HRV	0	0	1	0	0	1	1	1	0	1	1	0	1	0	0	0	1	0	1	1	1	0	0	0	0	0	1	0	1	1	1	1	1	1	1	1	1	1	1	1	1	1	1	0	1	1	1	1	1
LVA	0	1	1	1	0	1	1	1	1	1	1	0	1	0	0	0	1	0	1	1	1	0	1	0	0	0	1	0	1	1	1	0	0	1	1	1	1	1	1	1	1	1	1	1	0	1	1	1	1
UKR	0	1	1	1	0	1	1	1	1	1	1	0	1	0	0	0	1	0	1	1	1	0	1	0	0	0	0	0	0	1	1	0	1	1	1	1	1	1	1	0	1	1	1	1	1	0	1	1	1
BLR	1	0	1	1	0	1	0	1	0	1	0	0	0	0	0	0	0	0	1	1	0	1	1	0	0	1	1	0	1	1	1	1	1	1	1	1	1	1	1	1	1	1	1	1	1	1	0	1	1
MDA	0	1	1	0	0	1	1	1	1	1	0	0	0	0	0	0	0	0	1	1	1	0	1	0	0	0	0	0	0	1	1	0	0	1	1	1	1	1	1	1	1	1	1	1	1	1	1	0	1
KAZ	0	0	1	0	0	0	1	1	0	1	1	0	1	0	0	0	0	1	1	1	0	0	0	0	0	0	1	0	1	1	1	0	1	1	1	1	1	1	1	0	1	1	1	1	1	1	1	1	0
KGZ	0	0	0	0	0	0	0	0	0	0	0	0	0	0	0	0	1	0	0	0	0	0	0	0	0	0	0	0	0	0	0	0	0	0	0	0	0	0	0	0	1	1	0	0	0	0	0	0	0
TKM	0	1	0	0	1	0	0	0	0	0	0	0	0	1	1	0	0	0	0	0	0	1	1	1	0	0	0	1	0	0	0	1	0	0	0	0	0	0	0	1	0	0	0	0	0	0	0	0	0
TJK	0	0	1	0	0	1	1	1	0	1	1	0	0	0	0	0	1	0	1	1	0	0	0	0	0	0	0	0	0	1	1	0	1	1	1	1	1	1	1	0	1	1	1	1	1	1	0	1	1
UZB	1	1	0	0	1	0	0	0	0	0	0	0	0	1	1	0	0	0	0	0	0	1	0	1	0	1	0	1	0	0	0	1	0	0	0	0	0	0	0	1	0	0	0	0	0	0	0	0	0
[truncated: 6 more columns]

## Sheet: 2014-2019
2014-2019	CHN	MNG	RUS	SGP	IDN	MYS	THA	VNM	PHL	KHM	BRN	IND	PAK	LKA	BGD	NPL	MDV	BTN	ARE	KWT	TUR	QAT	SAU	ISR	YEM	EGY	JOR	IRQ	AZE	GEO	ARM	POL	ALB	EST	LTU	SVN	BGR	CZE	HUN	MKD	SRB	ROU	SVK	HRV	LVA	UKR	BLR	MDA	KAZ
CHN	0	1	1	1	1	0	1	0	0	1	1	0	0	1	0	0	0	1	1	1	1	1	1	0	1	0	1	0	1	1	1	0	1	0	1	0	1	0	0	0	1	0	1	0	1	1	1	1	1
MNG	1	0	1	1	1	1	1	0	0	1	1	0	0	1	0	1	0	0	1	1	0	1	1	0	1	0	1	0	1	1	1	0	1	1	1	0	0	0	0	0	1	0	1	0	0	1	1	1	1
RUS	1	1	0	1	1	0	1	0	0	1	1	0	0	1	0	0	0	1	1	1	0	1	1	1	1	0	1	0	1	1	1	0	1	1	1	0	0	0	0	0	1	0	1	0	1	1	1	1	1
SGP	1	1	1	0	1	1	1	0	0	1	0	1	0	1	0	0	0	1	1	1	1	1	1	0	1	0	1	0	1	1	1	0	1	0	1	0	0	0	0	0	1	0	1	0	1	1	1	1	1
IDN	1	1	1	1	0	0	1	0	0	1	1	0	0	1	0	0	0	1	1	1	0	1	1	0	1	0	1	0	1	1	1	0	1	0	1	0	0	0	0	0	1	0	1	0	0	1	1	1	1
MYS	0	1	0	1	0	0	0	0	0	0	0	1	0	0	0	1	0	0	0	0	1	0	0	0	0	0	0	0	0	0	0	0	0	0	0	0	0	1	0	0	0	0	0	0	0	0	0	0	0
THA	1	1	1	1	1	0	0	1	0	1	1	0	0	1	0	0	0	1	1	1	1	1	1	0	1	1	1	0	1	1	1	0	1	0	0	0	1	0	0	0	1	0	1	1	1	1	1	1	1
VNM	0	0	0	0	0	0	1	0	1	0	1	0	0	0	1	1	0	0	0	0	0	0	0	0	0	1	0	0	0	0	1	1	0	1	0	1	1	1	1	0	1	1	0	1	0	1	0	0	0
PHL	0	0	0	0	0	0	0	1	0	0	0	1	1	0	1	1	1	0	0	0	0	0	0	0	0	0	0	0	0	0	0	1	0	0	0	1	0	1	1	0	0	1	0	1	0	0	0	0	0
KHM	1	1	1	1	1	0	1	0	0	0	1	0	0	1	0	0	0	1	1	1	0	1	1	0	1	0	1	0	1	1	1	0	1	0	0	0	0	0	0	0	1	0	0	0	0	1	1	1	1
BRN	1	1	1	0	1	0	1	1	0	1	0	0	0	0	1	1	0	0	0	1	0	1	0	0	1	1	1	0	1	1	1	1	1	1	1	0	1	0	0	0	1	0	1	1	1	1	1	0	1
IND	0	0	0	1	0	1	0	0	1	0	0	0	1	1	0	0	0	1	1	0	1	0	1	0	0	0	0	1	0	0	0	0	0	0	0	0	0	1	0	0	0	0	0	0	0	0	0	0	0
PAK	0	0	0	0	0	0	0	0	1	0	0	1	0	0	1	0	1	0	0	0	1	0	0	0	0	0	0	0	0	0	0	1	0	0	0	1	0	1	1	0	0	1	0	1	0	0	0	0	0
LKA	1	1	1	1	1	0	1	0	0	1	0	1	0	0	0	0	0	1	1	1	1	1	1	0	1	0	1	1	1	1	0	0	1	0	0	0	0	0	0	0	0	0	1	0	0	0	1	0	1
BGD	0	0	0	0	0	0	0	1	1	0	1	0	1	0	0	1	1	0	0	0	0	0	0	0	0	1	0	0	0	0	0	1	0	1	0	1	0	1	1	0	0	1	0	1	0	0	0	0	0
NPL	0	1	0	0	0	1	0	1	1	0	1	0	0	0	1	0	1	0	0	0	0	0	0	0	1	1	0	0	0	1	1	1	0	1	1	1	0	1	1	0	0	1	0	0	0	1	1	1	1
MDV	0	0	0	0	0	0	0	0	1	0	0	0	1	0	1	1	0	0	0	0	0	0	0	0	1	0	0	0	0	0	0	1	0	0	0	1	0	0	1	0	0	1	0	0	0	1	0	1	0
BTN	1	0	1	1	1	0	1	0	0	1	0	1	0	1	0	0	0	0	1	1	1	1	1	0	1	0	1	1	1	1	0	0	1	0	0	0	1	0	0	0	1	0	1	0	0	1	1	0	1
ARE	1	1	1	1	1	0	1	0	0	1	0	1	0	1	0	0	0	1	0	1	1	1	1	0	0	0	1	0	1	0	0	0	1	0	0	0	0	0	0	1	0	0	1	0	0	0	1	0	1
KWT	1	1	1	1	1	0	1	0	0	1	1	0	0	1	0	0	0	1	1	0	0	1	1	0	1	0	1	1	1	1	0	0	1	0	0	0	1	0	0	1	1	0	1	0	1	1	1	1	1
TUR	1	0	0	1	0	1	1	0	0	0	0	1	1	1	0	0	0	1	1	0	0	1	1	0	0	0	1	0	1	0	0	0	1	0	0	0	0	1	0	0	0	0	1	0	0	0	1	0	1
QAT	1	1	1	1	1	0	1	0	0	1	1	0	0	1	0	0	0	1	1	1	1	0	1	0	1	0	1	1	1	1	1	0	1	0	1	0	1	0	0	1	1	0	1	0	1	1	1	1	1
SAU	1	1	1	1	1	0	1	0	0	1	0	1	0	1	0	0	0	1	1	1	1	1	0	0	0	0	1	0	1	1	0	0	1	0	0	0	0	0	0	1	0	0	1	0	1	0	1	0	1
ISR	0	0	1	0	0	0	0	0	0	0	0	0	0	0	0	0	0	0	0	0	0	0	0	0	1	0	0	0	0	0	0	0	0	0	0	0	0	0	0	0	0	0	0	0	0	1	1	1	1
YEM	1	1	1	1	1	0	1	0	0	1	1	0	0	1	0	1	1	1	0	1	0	1	0	1	0	1	1	0	1	1	1	0	1	1	1	0	0	0	0	0	1	1	0	0	0	1	1	1	1
EGY	0	0	0	0	0	0	1	1	0	0	1	0	0	0	1	1	0	0	0	0	0	0	0	0	1	0	0	0	0	0	1	1	1	0	0	1	1	0	1	0	1	0	0	1	0	1	0	0	0
JOR	1	1	1	1	1	0	1	0	0	1	1	0	0	1	0	0	0	1	1	1	1	1	1	0	1	0	0	0	1	1	1	0	1	0	1	0	0	0	0	0	1	0	1	0	1	1	1	1	1
IRQ	0	0	0	0	0	0	0	0	0	0	0	1	0	1	0	0	0	1	0	1	0	1	0	0	0	0	0	0	0	0	0	0	0	0	0	0	0	0	0	0	1	0	0	0	0	1	0	0	0
AZE	1	1	1	1	1	0	1	0	0	1	1	0	0	1	0	0	0	1	1	1	1	1	1	0	1	0	1	0	0	1	1	0	1	0	1	0	1	0	0	0	1	0	1	0	1	1	1	1	1
GEO	1	1	1	1	1	0	1	0	0	1	1	0	0	1	0	1	0	1	0	1	0	1	1	0	1	0	1	0	1	0	1	0	1	1	1	0	0	0	0	0	1	0	0	0	0	1	1	1	1
ARM	1	1	1	1	1	0	1	1	0	1	1	0	0	0	0	1	0	0	0	0	0	1	0	0	1	1	1	0	1	1	0	1	1	1	1	0	0	0	0	0	1	0	1	0	0	1	1	1	1
POL	0	0	0	0	0	0	0	1	1	0	1	0	1	0	1	1	1	0	0	0	0	0	0	0	0	1	0	0	0	0	1	0	0	1	0	1	0	1	1	0	1	1	0	1	0	0	0	0	0
ALB	1	1	1	1	1	0	1	0	0	1	1	0	0	1	0	0	0	1	1	1	1	1	1	0	1	1	1	0	1	1	1	0	0	1	1	0	1	0	0	0	1	0	1	0	1	1	1	1	1
EST	0	1	1	0	0	0	0	1	0	0	1	0	0	0	1	1	0	0	0	0	0	0	0	0	1	0	0	0	0	1	1	1	1	0	0	0	0	0	0	0	1	1	0	0	0	1	1	1	1
LTU	1	1	1	1	1	0	0	0	0	0	1	0	0	0	0	1	0	0	0	0	0	1	0	0	1	0	1	0	1	1	1	0	1	0	0	0	0	0	0	0	1	0	0	0	0	1	1	1	1
SVN	0	0	0	0	0	0	0	1	1	0	0	0	1	0	1	1	1	0	0	0	0	0	0	0	0	1	0	0	0	0	0	1	0	0	0	0	0	1	1	0	0	1	0	1	0	0	0	0	0
BGR	1	0	0	0	0	0	1	1	0	0	1	0	0	0	0	0	0	1	0	1	0	1	0	0	0	1	0	0	1	0	0	0	1	0	0	0	0	0	0	0	1	0	0	1	0	1	0	0	0
CZE	0	0	0	0	0	1	0	1	1	0	0	1	1	0	1	1	0	0	0	0	1	0	0	0	0	0	0	0	0	0	0	1	0	0	0	1	0	0	1	0	0	1	1	1	0	0	0	0	0
HUN	0	0	0	0	0	0	0	1	1	0	0	0	1	0	1	1	1	0	0	0	0	0	0	0	0	1	0	0	0	0	0	1	0	0	0	1	0	1	0	0	0	1	0	0	0	0	0	0	0
MKD	0	0	0	0	0	0	0	0	0	0	0	0	0	0	0	0	0	0	1	1	0	1	1	0	0	0	0	0	0	0	0	0	0	0	0	0	0	0	0	0	0	0	0	0	0	0	0	0	0
SRB	1	1	1	1	1	0	1	1	0	1	1	0	0	0	0	0	0	1	0	1	0	1	0	0	1	1	1	1	1	1	1	1	1	1	1	0	1	0	0	0	0	0	1	1	1	1	1	1	1
ROU	0	0	0	0	0	0	0	1	1	0	0	0	1	0	1	1	1	0	0	0	0	0	0	0	1	0	0	0	0	0	0	1	0	1	0	1	0	1	1	0	0	0	0	1	0	1	0	1	0
SVK	1	1	1	1	1	0	1	0	0	0	1	0	0	1	0	0	0	1	1	1	1	1	1	0	0	0	1	0	1	0	1	0	1	0	0	0	0	1	0	0	1	0	0	0	1	0	1	0	1
HRV	0	0	0	0	0	0	1	1	1	0	1	0	1	0	1	0	0	0	0	0	0	0	0	0	0	1	0	0	0	0	0	1	0	0	0	1	1	1	0	0	1	1	0	0	0	1	0	0	0
LVA	1	0	1	1	0	0	1	0	0	0	1	0	0	0	0	0	0	0	0	1	0	1	1	0	0	0	1	0	1	0	0	0	1	0	0	0	0	0	0	0	1	0	1	0	0	1	1	0	1
UKR	1	1	1	1	1	0	1	1	0	1	1	0	0	0	0	1	1	1	0	1	0	1	0	1	1	1	1	1	1	1	1	0	1	1	1	0	1	0	0	0	1	1	0	1	1	0	1	1	1
BLR	1	1	1	1	1	0	1	0	0	1	1	0	0	1	0	1	0	1	1	1	1	1	1	1	1	0	1	0	1	1	1	0	1	1	1	0	0	0	0	0	1	0	1	0	1	1	0	1	1
MDA	1	1	1	1	1	0	1	0	0	1	0	0	0	0	0	1	1	0	0	1	0	1	0	1	1	0	1	0	1	1	1	0	1	1	1	0	0	0	0	0	1	1	0	0	0	1	1	0	1
KAZ	1	1	1	1	1	0	1	0	0	1	1	0	0	1	0	1	0	1	1	1	1	1	1	1	1	0	1	0	1	1	1	0	1	1	1	0	0	0	0	0	1	0	1	0	1	1	1	1	0
KGZ	1	0	1	0	0	0	0	0	0	0	1	0	0	0	0	0	0	0	0	0	0	0	0	0	1	0	1	0	0	0	0	0	0	0	0	0	0	0	0	0	0	0	0	0	0	1	1	0	1
TKM	1	1	1	1	1	1	0	0	0	1	0	0	0	1	0	0	0	1	1	1	1	1	1	0	1	0	1	0	1	1	0	0	1	0	0	0	0	0	0	0	0	0	0	0	0	0	1	1	1
TJK	1	1	1	1	1	0	1	0	0	1	1	0	0	1	0	0	0	1	1	1	1	1	1	1	1	0	1	0	1	1	1	0	1	1	1	0	0	0	0	0	1	0	0	0	1	1	1	1	1
UZB	1	1	0	1	0	0	0	0	0	1	0	1	0	1	0	0	0	1	1	1	1	1	1	0	0	0	1	1	1	0	0	0	0	0	0	0	0	0	0	1	0	0	1	0	0	0	1	0	1
[truncated: 4 more columns]
